# Supplementary material for: A Multiple Imputation Approach to Distinguish Curative From Life‐Prolonging Effects in the Presence of Missing Covariates
Source: Biom J. 2026 Jun 8;68(3):e70144. doi: 10.1002/bimj.70144 (PMC13244124; doi:10.1002/bimj.70144)
Supplement: Supplementary file 1 — Supporting File: bimj70144‐sup‐0001‐DataCode.zip. [file BIMJ-68-e70144-s001.zip]

Archive with 43 entries (36 files):
- bimj.202500197_code_data/
- bimj.202500197_code_data/Code_and_Data/
- bimj.202500197_code_data/Code_and_Data/case_study/
- bimj.202500197_code_data/Code_and_Data/case_study/code.R
- bimj.202500197_code_data/Code_and_Data/case_study/functions_casestudy.R
- bimj.202500197_code_data/Code_and_Data/case_study/osteosarcoma.RData
- bimj.202500197_code_data/Code_and_Data/README.txt
- bimj.202500197_code_data/Code_and_Data/results/
- bimj.202500197_code_data/Code_and_Data/results/Figure1.png
- bimj.202500197_code_data/Code_and_Data/results/Figure2_A.png
- bimj.202500197_code_data/Code_and_Data/results/Figure2_B.png
- bimj.202500197_code_data/Code_and_Data/results/Table1.rds
- bimj.202500197_code_data/Code_and_Data/results/Table2.rds
- bimj.202500197_code_data/Code_and_Data/results/Table3.rds
- bimj.202500197_code_data/Code_and_Data/results/Table4.rds
- bimj.202500197_code_data/Code_and_Data/results/Table5.rds
- bimj.202500197_code_data/Code_and_Data/results/Table6.rds
- bimj.202500197_code_data/Code_and_Data/results/Table7.rds
- bimj.202500197_code_data/Code_and_Data/simulation/
- bimj.202500197_code_data/Code_and_Data/simulation/compare_spotcheck_results.R
- bimj.202500197_code_data/Code_and_Data/simulation/functions.R
- bimj.202500197_code_data/Code_and_Data/simulation/imputation_cure_simulation.R
- bimj.202500197_code_data/Code_and_Data/simulation/imputation_cure_simulation_spotcheck.R
- bimj.202500197_code_data/Code_and_Data/simulation/intermediate_results/
- bimj.202500197_code_data/Code_and_Data/simulation/intermediate_results/simulation_scenario_A.RData
- bimj.202500197_code_data/Code_and_Data/simulation/intermediate_results/simulation_scenario_B.RData
- bimj.202500197_code_data/Code_and_Data/simulation/intermediate_results/simulation_scenario_C.RData
- bimj.202500197_code_data/Code_and_Data/simulation/intermediate_results/simulation_scenario_D.RData
- bimj.202500197_code_data/Code_and_Data/simulation/intermediate_results/simulation_scenario_E.RData
- bimj.202500197_code_data/Code_and_Data/simulation/intermediate_results/simulation_scenario_F.RData
- bimj.202500197_code_data/Code_and_Data/simulation/intermediate_results/simulation_scenario_G.RData
- bimj.202500197_code_data/Code_and_Data/simulation/intermediate_results/simulation_scenario_H.RData
- bimj.202500197_code_data/Code_and_Data/simulation/intermediate_results_spotcheck/
- bimj.202500197_code_data/Code_and_Data/simulation/intermediate_results_spotcheck/simulation_scenario_A_spotcheck.RData
- bimj.202500197_code_data/Code_and_Data/simulation/intermediate_results_spotcheck/simulation_scenario_B_spotcheck.RData
- bimj.202500197_code_data/Code_and_Data/simulation/intermediate_results_spotcheck/simulation_scenario_C_spotcheck.RData
- bimj.202500197_code_data/Code_and_Data/simulation/intermediate_results_spotcheck/simulation_scenario_D_spotcheck.RData
- bimj.202500197_code_data/Code_and_Data/simulation/intermediate_results_spotcheck/simulation_scenario_E_spotcheck.RData
- bimj.202500197_code_data/Code_and_Data/simulation/intermediate_results_spotcheck/simulation_scenario_F_spotcheck.RData
- bimj.202500197_code_data/Code_and_Data/simulation/intermediate_results_spotcheck/simulation_scenario_G_spotcheck.RData
- bimj.202500197_code_data/Code_and_Data/simulation/intermediate_results_spotcheck/simulation_scenario_H_spotcheck.RData
- bimj.202500197_code_data/Code_and_Data/simulation/parameters.R
- bimj.202500197_code_data/Code_and_Data/simulation/results_sim.R
