# Supplementary material for: A Multiple Imputation Approach to Distinguish Curative From Life‐Prolonging Effects in the Presence of Missing Covariates
Source: Biom J. 2026 Jun 8;68(3):e70144. doi: 10.1002/bimj.70144 (PMC13244124; doi:10.1002/bimj.70144)
Supplement: Supplementary file 1 — Supporting File: bimj70144‐sup‐0001‐DataCode.zip. [file BIMJ-68-e70144-s001.zip › bimj.202500197_code_data/Code_and_Data/case_study/code.R]

# --- Packages ---
library(dplyr)
library(tidyr)
library(gtsummary)
library(synthpop)
library(curephEM)
library(ggplot2)
library(patchwork)
library(mice)
library(survival)
library(zoo)
library(remotes)
install_github('tp-yuen/cureSFUTest')
library(cureSFUTest)


#############################################################
# ARTIFICIAL DATA GENERATION - Osteosarcoma dataset
# (This section is for documentation purposes only to 
# show how synthetic datasets were created. It cannot be
# executed because the original data cannot be shared 
# for privacy reasons.)
#############################################################

# # --- Load original data ---
# # Variables:
# # trt  = allocated treatment (0 conventional, 1 DI)
# # sex  = sex (0 male, 1 female)
# # hist = histological response (0 poor, 1 good)
# # fut  = follow-up time
# # stat = event indicator (0 censored, 1 event)
# load("data.RData")
# 
# # --- Generate synthetic dataset using synthpop ---
# s0 = syn(data, seed = 13)
# meth = s0$method
# meth[names(meth) == "fut"] = "survctree"
# evlist = list(fut = "stat")
# synth.obj = syn(data, seed = 26, event = evlist, method = meth)
# osteosarcoma = synth.obj$syn
# save(osteosarcoma, file = "osteosarcoma.RData")


#############################################################
# ANALYSIS ON SYNTHETIC DATA - Tables 5,6 and 7, and Figure 2
#############################################################

load("case_study/osteosarcoma.RData")

# --- Variable preparation ---
osteosarcoma = osteosarcoma %>%
  mutate(
    sex  = factor(sex, levels = c("Female", "Male")),
    trt_hist = ifelse(is.na(hist), NA, ifelse(trt == "Reg-DI" & hist == "Good", 1, 0))
  )


#############################################################
# TABLE 5 - Baseline characteristics
#############################################################

tbl_char = osteosarcoma %>%
  select(trt, sex, hist) %>%
  tbl_summary(
    label = list(trt ~ "Allocated treatment",
                 sex ~ "Sex",
                 hist ~ "Histological response"),
    missing_text = "Unknown",
    percent = "column"
  ) %>%
  bold_labels()

saveRDS(tbl_char, file = "results/Table5.rds")


#############################################################
# TABLE 6 – Reduced model 
#############################################################

# --- Settings ---
type_model = "reduced"  
source("case_study/functions_casestudy.R")  

# --- DATA PREPARATION ---
data_miss = osteosarcoma %>%
  dplyr::rename(Z = trt, X = sex, W = hist, Y = fut, status = stat, R = trt_hist) %>%
  dplyr::mutate(
    Z = ifelse(Z == "Reg-C", 0, 1),
    X = ifelse(X == "Female", 0, 1),
    W = ifelse(W == "Poor", 0, ifelse(W == "Good", 1, NA))
  )

# --- FIT INITIAL MODEL (Complete-case) ---------------------
data_cc = data_miss %>% filter(!is.na(W))

model = cureph(
  Surv.cure(Y, status) ~ W + X,
  formula2 = ~ W + Z,
  data = data_cc
)

alpha_X0 = model$coefficients$logistic["(Intercept)"]
alpha_W = model$coefficients$logistic["W"]
alpha_X = model$coefficients$logistic["X"]
beta_W = model$coefficients$cox["W"]
beta_Z = model$coefficients$cox["Z"]

# --- Compute baseline cumulative hazard H0(Y) ----------------
# Save original order
data_miss$.orig_order = seq_len(nrow(data_miss))

fit_cox = coxph(Surv(Y, status) ~ W + Z, data = data_miss, method = "breslow")
risk = basehaz(fit_cox, centered = FALSE) %>% dplyr::rename(Y_event = time, H0 = hazard)
data_miss_temp = data_miss %>%
  arrange(Y) %>%
  left_join(risk, by = c("Y" = "Y_event")) %>%
  mutate(H0 = zoo::na.locf(H0, na.rm = FALSE))

# Restore original order
data_miss = data_miss_temp %>%
  arrange(.orig_order) %>%
  select(-.orig_order)

# Random initialization of missing W
missing_indices = which(is.na(data_miss$W))
for (i in missing_indices) {
  data_miss$W[i] = runif(1)
}

# --- IMPUTATION LOOPS --------------------------------------
K = 15
M = 10
n = nrow(data_miss)
result_list_exact  = vector("list", K)
result_list_approx = vector("list", K)

set.seed(109)
for (k in 1:K) {
  for (m in 1:M) {
    ### STEP 1: Estimate the baseline cumulative hazard rate H0(Y)
    
    # uncure probability
    data_miss$X0 = 1
    data_miss$pi = as.vector(p_func(c(alpha_X0, alpha_W, alpha_X), 
                                    cbind(data_miss$X0, data_miss$W, data_miss$X)))
    P = data_miss$pi
    
    # survival probability  
    data_miss$G_expect = rbinom(n, size = 1, prob = P)
    uncured = data_miss[data_miss$G_expect==1,]
    uncured$surv = surv_uncured_func(uncured, beta_W, beta_Z)
    data_miss$surv = 1
    data_miss[data_miss$G_expect==1,]$surv = uncured$surv
    
    # estimate of the posterior expectation Q
    plateau = max(data_miss$Y[data_miss$status==1])
    data_miss$G = ifelse(data_miss$status==1, 1, ifelse(data_miss$Y > plateau, 0, NA))
    data_miss$Q = Q_func(data_miss, plateau)
    
    # estimate of the baseline cumulative hazard
    data_miss$H0 = H0_func(data_miss, c(beta_W, beta_Z))
    
    
    
    
    
    ### STEP 2: Draw estimates for model parameters alpha0, alpha, and beta
    
    # Fit logistic regression model
    cure_param = cure_func(data_miss)
    
    # Fit Cox model
    cox_param = cox_uncured_func(data_miss)
    
    # Draw values of alpha and beta from Normal distribution
    parameters = lin_pred_func(data_miss, cure_param, cox_param)
    alpha_X0 = parameters$alpha_X0 
    alpha_W = parameters$alpha_W
    alpha_X = parameters$alpha_X
    beta_W = parameters$beta_W
    beta_Z = parameters$beta_Z
    data_miss$lp_cure = parameters$lp_cure
    data_miss$lp_surv = parameters$lp_surv
    
    
    
    ### STEP 3: Impute cure status G
    data_miss$G = impute_G_func(data_miss)
    
    
    
    ### STEP 4: Impute missing covariate W
    first_iter = (m==1)
    
    # Exact conditional distribution
    exact = imputation_exact_func(data_miss, missing_indices, alpha_X0,
                                  alpha_W, alpha_X, beta_W, beta_Z, first_iter)
    
    
    # Approximated conditional distribution
    approx = imputation_approx_func(data_miss, missing_indices, k)
    
    
  }
  
  result_list_exact[[k]] = exact
  result_list_approx[[k]] = approx
  
}

# --- APPLY RUBIN’S RULES -----------------------------------
real_parameters = c(1,1,1,1,1)
est_exact = mi_smcure_func(result_list_exact)
rubin_exact = rubin_rules_func(est_exact[[1]], est_exact[[2]])

est_approx = mi_smcure_func(result_list_approx)
rubin_approx = rubin_rules_func(est_approx[[1]], est_approx[[2]])


# Define parameter names
param_names = c("Intercept (OR)", "Histological response (OR)", "Sex (OR)",
                "Histological response (HR)", "Allocated treatment (HR)")

# Assign names to Rubin objects
names(rubin_exact[[1]]) = param_names
names(rubin_exact[[2]]) = param_names

names(rubin_approx[[1]]) = param_names
names(rubin_approx[[2]]) = param_names


# Create data frames for coefficients and standard deviations
coef_exact_df = data.frame(t(rubin_exact[[1]]))
colnames(coef_exact_df) = param_names
sd_exact_df = data.frame(t(rubin_exact[[2]]))
colnames(sd_exact_df) = param_names

coef_approx_df = data.frame(t(rubin_approx[[1]]))
colnames(coef_approx_df) = param_names
sd_approx_df = data.frame(t(rubin_approx[[2]]))
colnames(sd_approx_df) = param_names

cc_coef = data.frame(t(c(model$coefficients$logistic, model$coefficients$cox)))
colnames(cc_coef) = param_names
cc_se = data.frame(t(c(sqrt(diag(model$var)))))
colnames(cc_se) = param_names


# --- Combine all coefficient and SD data frames ---
all_coefs = bind_rows(
  cc_coef %>% mutate(Method = "CC"),
  coef_exact_df %>% mutate(Method = "Exact"),
  coef_approx_df %>% mutate(Method = "Approx")
)

all_sds = bind_rows(
  cc_se %>% mutate(Method = "CC"),
  sd_exact_df %>% mutate(Method = "Exact"),
  sd_approx_df %>% mutate(Method = "Approx")
)

# --- Convert to long format ---
coef_long = all_coefs %>%
  pivot_longer(-Method, names_to = "Parameter", values_to = "Estimate") 

sd_long = all_sds %>%
  pivot_longer(-Method, names_to = "Parameter", values_to = "SD")

# --- Merge coefficients and SD ---
table_long = left_join(coef_long, sd_long, by = c("Method", "Parameter"))

# --- Compute OR/HR and 95% CI ---
table_long = table_long %>%
  mutate(
    OR_HR   = exp(Estimate),
    Lower   = exp(Estimate - 1.96*SD),
    Upper   = exp(Estimate + 1.96*SD)
  ) %>%
  select(Method, Parameter, OR_HR, Lower, Upper) %>%
  arrange(Parameter, Method)

# --- Round for display ---
table_long = table_long %>%
  mutate(across(c(OR_HR, Lower, Upper), ~round(., 2)))


#############################################################
# TABLE 6 – Full model 
#############################################################

# --- Settings ---
type_model = "full"  
source("case_study/functions_casestudy.R")  

# --- DATA PREPARATION ---
data_miss = osteosarcoma %>%
  rename(Z = trt, X = sex, W = hist, Y = fut, status = stat, R = trt_hist) %>%
  mutate(
    Z = ifelse(Z == "Reg-C", 0, 1),
    X = ifelse(X == "Female", 0, 1),
    W = ifelse(W == "Poor", 0, ifelse(W == "Good", 1, NA))
  )


# --- FIT INITIAL MODEL (Complete-case) ---------------------
model_full = cureph(
  Surv.cure(Y, status) ~ W + X + Z + R,
  formula2 = ~ W + X + Z + R,
  data = data_cc
)

alpha_X0 = model_full$coefficients$logistic["(Intercept)"]
alpha_W = model_full$coefficients$logistic["W"]
alpha_X = model_full$coefficients$logistic["X"]
alpha_Z = model_full$coefficients$logistic["Z"]
alpha_R = model_full$coefficients$logistic["R"]
beta_W = model_full$coefficients$cox["W"]
beta_X = model_full$coefficients$cox["X"]
beta_Z = model_full$coefficients$cox["Z"]
beta_R = model_full$coefficients$cox["R"]

# --- Compute baseline cumulative hazard H0(Y) ----------------
# Save original order
data_miss$.orig_order = seq_len(nrow(data_miss))

fit_cox = coxph(Surv(Y, status) ~ W + X + Z + R, data = data_miss, method = "breslow")
risk = basehaz(fit_cox, centered = FALSE) %>% rename(Y_event = time, H0 = hazard)
data_miss_temp = data_miss %>%
  arrange(Y) %>%
  left_join(risk, by = c("Y" = "Y_event")) %>%
  mutate(H0 = zoo::na.locf(H0, na.rm = FALSE))

# Restore original order
data_miss = data_miss_temp %>%
  arrange(.orig_order) %>%
  select(-.orig_order)


# Random initialization of missing W
missing_indices = which(is.na(data_miss$W))
for (i in missing_indices) {
  data_miss$W[i] = runif(1)
}
data_miss$R = ifelse(is.na(data_miss$R), data_miss$W*data_miss$Z, data_miss$R)


# --- IMPUTATION LOOPS --------------------------------------
result_list_exact_full  = vector("list", K)
result_list_approx_full = vector("list", K)

set.seed(621)
for (k in 1:K) {
  for (m in 1:M) {
    ### STEP 1: Estimate the baseline cumulative hazard rate H0(Y)
    
    # uncure probability
    data_miss$X0 = 1
    
    data_miss$pi = as.vector(p_func(c(alpha_X0, alpha_W, alpha_X, alpha_Z, alpha_R), 
                                    cbind(data_miss$X0, data_miss$W, data_miss$X,
                                          data_miss$Z, data_miss$R)))
    P = data_miss$pi
    
    # survival probability  
    data_miss$G_expect = rbinom(n, size = 1, prob = P)
    uncured = data_miss[data_miss$G_expect==1,]
    uncured$surv = surv_uncured_func(uncured, beta_W, beta_X, beta_Z, beta_R)
    data_miss$surv = 1
    data_miss[data_miss$G_expect==1,]$surv = uncured$surv
    
    # estimate of the posterior expectation Q
    plateau = max(data_miss$Y[data_miss$status==1])
    data_miss$G = ifelse(data_miss$status==1, 1, ifelse(data_miss$Y > plateau, 0, NA))
    data_miss$Q = Q_func(data_miss, plateau)
    
    # estimate of the baseline cumulative hazard
    data_miss$H0 = H0_func(data_miss, c(beta_W, beta_X, beta_Z, beta_R))
    
    
    
    
    ### STEP 2: Draw estimates for model parameters alpha0, alpha, and beta
    
    # Fit logistic regression model
    cure_param = cure_func(data_miss)
    
    # Fit Cox model
    cox_param = cox_uncured_func(data_miss)
    
    # Draw values of alpha and beta from Normal distribution
    parameters = lin_pred_func(data_miss, cure_param, cox_param)
    alpha_X0 = parameters$alpha_X0 
    alpha_W = parameters$alpha_W
    alpha_X = parameters$alpha_X
    alpha_Z = parameters$alpha_Z
    alpha_R = parameters$alpha_R
    beta_W = parameters$beta_W
    beta_X = parameters$beta_X
    beta_Z = parameters$beta_Z
    beta_R = parameters$beta_R
    data_miss$lp_cure = parameters$lp_cure
    data_miss$lp_surv = parameters$lp_surv
    
    
    
    ### STEP 3: Impute cure status G
    data_miss$G = impute_G_func(data_miss)
    
    
    
    ### STEP 4: Impute missing covariate W
    first_iter = (m==1)
    
    # Exact conditional distribution
    exact = imputation_exact_func(data_miss, missing_indices, alpha_X0, alpha_W,
                                  alpha_X, alpha_Z, alpha_R,
                                  beta_W, beta_X, beta_Z, beta_R,
                                  first_iter)
    
    
    # Approximated conditional distribution
    approx = imputation_approx_func(data_miss, missing_indices, k)
    
    
  }
  
  result_list_exact_full[[k]] = exact
  result_list_approx_full[[k]] = approx
  
}


# --- APPLY RUBIN’S RULES -----------------------------------
real_parameters = c(1,1,1,1,1,1,1,1,1)
est_exact_full = mi_smcure_func(result_list_exact_full)
rubin_exact_full = rubin_rules_func(est_exact_full[[1]], est_exact_full[[2]])

est_approx_full = mi_smcure_func(result_list_approx_full)
rubin_approx_full = rubin_rules_func(est_approx_full[[1]], est_approx_full[[2]])


# Define parameter names
param_names = c("Intercept (OR)", "Histological response (OR)", "Sex (OR)",
                "Allocated treatment (OR)", "Treatment*Hist. resp. (OR)",
                "Histological response (HR)", "Sex (HR)", 
                "Allocated treatment (HR)", "Treatment*Hist. resp. (HR)")

# Assign names to Rubin objects
names(rubin_exact_full[[1]]) = param_names
names(rubin_exact_full[[2]]) = param_names

names(rubin_approx_full[[1]]) = param_names
names(rubin_approx_full[[2]]) = param_names


# Create data frames for coefficients and standard deviations
coef_exact_df_full = data.frame(t(rubin_exact_full[[1]]))
colnames(coef_exact_df_full) = param_names
sd_exact_df_full = data.frame(t(rubin_exact_full[[2]]))
colnames(sd_exact_df_full) = param_names

coef_approx_df_full = data.frame(t(rubin_approx_full[[1]]))
colnames(coef_approx_df_full) = param_names
sd_approx_df_full = data.frame(t(rubin_approx_full[[2]]))
colnames(sd_approx_df_full) = param_names

cc_coef_full = data.frame(t(c(model_full$coefficients$logistic, 
                              model_full$coefficients$cox)))
colnames(cc_coef_full) = param_names
cc_se_full = data.frame(t(c(sqrt(diag(model_full$var)))))
colnames(cc_se_full) = param_names


# --- Combine all coefficient and SD data frames ---
all_coefs = bind_rows(
  cc_coef_full %>% mutate(Method = "CC"),
  coef_exact_df_full %>% mutate(Method = "Exact"),
  coef_approx_df_full %>% mutate(Method = "Approx")
)

all_sds = bind_rows(
  cc_se_full %>% mutate(Method = "CC"),
  sd_exact_df_full %>% mutate(Method = "Exact"),
  sd_approx_df_full %>% mutate(Method = "Approx")
)

# --- Convert to long format ---
coef_long = all_coefs %>%
  pivot_longer(-Method, names_to = "Parameter", values_to = "Estimate") 

sd_long = all_sds %>%
  pivot_longer(-Method, names_to = "Parameter", values_to = "SD")

# --- Merge coefficients and SD ---
table_long_full = left_join(coef_long, sd_long, by = c("Method", "Parameter"))

# --- Compute OR/HR and 95% CI ---
table_long_full = table_long_full %>%
  mutate(
    OR_HR   = exp(Estimate),
    Lower   = exp(Estimate - 1.96*SD),
    Upper   = exp(Estimate + 1.96*SD)
  ) %>%
  select(Method, Parameter, OR_HR, Lower, Upper) %>%
  arrange(Parameter, Method)

# --- Round for display ---
table_long_full = table_long_full %>%
  mutate(across(c(OR_HR, Lower, Upper), ~round(., 2)))


#############################################################
# TABLE 6 – Format as in manuscript
#############################################################

# Standardize method labels
table_long = table_long %>%
  mutate(Method = dplyr::recode(Method,
                                "CC" = "Complete-case",
                                "Approx" = "Approximate"
  ))

table_long_full = table_long_full %>%
  mutate(Method = dplyr::recode(Method,
                                "CC" = "Complete-case",
                                "Approx" = "Approximate"
  ))

format_num_case = function(x, digits = 2) {
  if (is.na(x)) return("")
  formatC(round(x, digits), format = "f", digits = digits)
}

format_ci_case = function(lower, upper, digits = 2) {
  if (is.na(lower) || is.na(upper)) return("")
  paste0(format_num_case(lower, digits), ", ", format_num_case(upper, digits))
}

get_or_ci = function(tab, method, parameter) {
  row = tab %>% dplyr::filter(Method == method, Parameter == parameter)
  
  if (nrow(row) == 0) {
    return(list(or = "", ci = ""))
  }
  
  list(
    or = format_num_case(row$OR_HR[1], 2),
    ci = format_ci_case(row$Lower[1], row$Upper[1], 2)
  )
}

# Build manuscript-style rows
table6_rows = list(
  list(Row = "Intercept", group = FALSE, parameter_or = "Intercept (OR)", parameter_hr = NA, ref = FALSE),
  
  list(Row = "Histological response", group = TRUE),
  list(Row = "  Poor", group = FALSE, ref = TRUE),
  list(Row = "  Good", group = FALSE, parameter_or = "Histological response (OR)", parameter_hr = "Histological response (HR)", ref = FALSE),
  
  list(Row = "Sex", group = TRUE),
  list(Row = "  Female", group = FALSE, ref = TRUE),
  list(Row = "  Male", group = FALSE, parameter_or = "Sex (OR)", parameter_hr = "Sex (HR)", ref = FALSE),
  
  list(Row = "Allocated treatment", group = TRUE),
  list(Row = "  Reg-C", group = FALSE, ref = TRUE),
  list(Row = "  Reg-DI", group = FALSE, parameter_or = "Allocated treatment (OR)", parameter_hr = "Allocated treatment (HR)", ref = FALSE),
  
  list(Row = "Treatment*Hist. resp.", group = TRUE),
  list(Row = "  Good.Reg-DI", group = FALSE, parameter_or = "Treatment*Hist. resp. (OR)", parameter_hr = "Treatment*Hist. resp. (HR)", ref = FALSE)
)

methods_order = c("Complete-case", "Exact", "Approximate")

build_method_block = function(method_name, full_tab, reduced_tab, rows_spec) {
  out = data.frame(
    Row = character(),
    Full_OR = character(),
    Full_CI = character(),
    Full_HR = character(),
    Full_HR_CI = character(),
    Reduced_OR = character(),
    Reduced_CI = character(),
    Reduced_HR = character(),
    Reduced_HR_CI = character(),
    stringsAsFactors = FALSE
  )
  
  # Header row for method
  out = rbind(
    out,
    data.frame(
      Row = method_name,
      Full_OR = "",
      Full_CI = "",
      Full_HR = "",
      Full_HR_CI = "",
      Reduced_OR = "",
      Reduced_CI = "",
      Reduced_HR = "",
      Reduced_HR_CI = "",
      stringsAsFactors = FALSE
    )
  )
  
  for (r in rows_spec) {
    # group title row
    if (isTRUE(r$group)) {
      out = rbind(
        out,
        data.frame(
          Row = r$Row,
          Full_OR = "",
          Full_CI = "",
          Full_HR = "",
          Full_HR_CI = "",
          Reduced_OR = "",
          Reduced_CI = "",
          Reduced_HR = "",
          Reduced_HR_CI = "",
          stringsAsFactors = FALSE
        )
      )
    } else if (isTRUE(r$ref)) {
      # reference row
      out = rbind(
        out,
        data.frame(
          Row = r$Row,
          Full_OR = "--",
          Full_CI = "--",
          Full_HR = "--",
          Full_HR_CI = "--",
          Reduced_OR = "--",
          Reduced_CI = "--",
          Reduced_HR = "--",
          Reduced_HR_CI = "--",
          stringsAsFactors = FALSE
        )
      )
    } else {
      # estimated row
      full_or = if (!is.na(r$parameter_or)) get_or_ci(full_tab, method_name, r$parameter_or) else list(or = "", ci = "")
      full_hr = if (!is.na(r$parameter_hr)) get_or_ci(full_tab, method_name, r$parameter_hr) else list(or = "", ci = "")
      
      red_or = if (!is.na(r$parameter_or)) get_or_ci(reduced_tab, method_name, r$parameter_or) else list(or = "", ci = "")
      red_hr = if (!is.na(r$parameter_hr)) get_or_ci(reduced_tab, method_name, r$parameter_hr) else list(or = "", ci = "")
      
      out = rbind(
        out,
        data.frame(
          Row = r$Row,
          Full_OR = full_or$or,
          Full_CI = full_or$ci,
          Full_HR = full_hr$or,
          Full_HR_CI = full_hr$ci,
          Reduced_OR = red_or$or,
          Reduced_CI = red_or$ci,
          Reduced_HR = red_hr$or,
          Reduced_HR_CI = red_hr$ci,
          stringsAsFactors = FALSE
        )
      )
    }
  }
  
  out
}

block_cc = build_method_block("Complete-case", table_long_full, table_long, table6_rows)
block_exact = build_method_block("Exact", table_long_full, table_long, table6_rows)
block_approx = build_method_block("Approximate", table_long_full, table_long, table6_rows)

Table6 = dplyr::bind_rows(
  block_cc,
  block_exact,
  block_approx
)

# add blank separator rows after each method block except the last
add_blank_row = function(df) {
  rbind(
    df,
    data.frame(
      Row = "",
      Full_OR = "",
      Full_CI = "",
      Full_HR = "",
      Full_HR_CI = "",
      Reduced_OR = "",
      Reduced_CI = "",
      Reduced_HR = "",
      Reduced_HR_CI = "",
      stringsAsFactors = FALSE
    )
  )
}

Table6 = dplyr::bind_rows(
  add_blank_row(block_cc),
  add_blank_row(block_exact),
  block_approx
)

# Column names matching the manuscript structure
colnames(Table6) = c(
  "Term",
  "Full model OR", "Full model 95% CI", "Full model HR", "Full model 95% CI (HR)",
  "Reduced model OR", "Reduced model 95% CI", "Reduced model HR", "Reduced model 95% CI (HR)"
)

# Save
saveRDS(Table6, file = "results/Table6.rds")


#############################################################
# FIGURE 2 - Forest plots
#############################################################


#####################
# ---- Panel a) ----
#####################

coef_incidence = table_long %>%
  filter(grepl("\\(OR\\)$", Parameter)) %>%
  mutate(
    Variable = case_when(
      Parameter == "Intercept (OR)" ~ "Intercept",
      Parameter == "Histological response (OR)" ~ "Hist Resp",
      Parameter == "Sex (OR)" ~ "Sex"
    ),
    Method = case_when(
      Method == "CC"    ~ "Complete-case",
      Method == "Exact" ~ "Exact",
      Method == "Approx"~ "Approximate"
    )
  ) %>%
  filter(!is.na(Variable)) %>%  
  select(Variable, OR = OR_HR, Lower, Upper, Method)

coef_incidence$Variable = factor(coef_incidence$Variable,
                                 levels = rev(c("Intercept", "Hist Resp", "Sex")))

coef_incidence$Method = factor(coef_incidence$Method,
                               levels = rev(c("Complete-case", "Exact", "Approximate")))

method_colors = c("Complete-case" = "#004488FF",
                  "Exact"         = "#DDAA33FF",
                  "Approximate"   = "#BB5566FF")


forest_incidence =
  ggplot(coef_incidence,
         aes(x = OR, y = Variable, color = Method)) +
  geom_point(position = position_dodge(width = 0.6), size = 4) +
  geom_errorbarh(aes(xmin = Lower, xmax = Upper),
                 position = position_dodge(width = 0.6), height = 0.2) +
  geom_vline(xintercept = 1, linetype = "dashed", color = "gray50") +
  scale_color_manual(values = method_colors) +
  labs(
    title = "Incidence model",
    x = "Odds Ratio (OR)",
    y = NULL,
    caption = "CI: 95%"
  ) +
  theme_minimal() +
  theme(
    plot.title = element_text(size = 20, face = "bold"),
    axis.title.x = element_text(size = 16),
    axis.text.x = element_text(size = 14),
    axis.text.y = element_text(size = 14),
    legend.text = element_text(size = 14),
    legend.title = element_text(size = 16),
    plot.caption = element_text(size = 12)
  ) +
  xlim(0, 5) +
  scale_y_discrete(labels = c(
    "Intercept" = "Intercept",
    "Hist Resp" = "Hist Resp:\nGood vs Poor",
    "Sex" = "Sex:\nMale vs Female"
  )) +
  guides(color = guide_legend(reverse = TRUE))


#####################
# ---- Panel b) ----
#####################

coef_latency = table_long %>%
  filter(grepl("\\(HR\\)$", Parameter)) %>%
  mutate(
    Variable = case_when(
      Parameter == "Histological response (HR)" ~ "Hist Resp",
      Parameter == "Allocated treatment (HR)"  ~ "Treatment"
    ),
    Method = case_when(
      Method == "CC"    ~ "Complete-case",
      Method == "Exact" ~ "Exact",
      Method == "Approx"~ "Approximate"
    )
  ) %>%
  select(Variable, HR = OR_HR, Lower, Upper, Method)

coef_latency$Variable = factor(coef_latency$Variable,
                               levels = rev(c("Hist Resp", "Treatment")))

coef_latency$Method = factor(coef_latency$Method,
                             levels = rev(c("Complete-case", "Exact", "Approximate")))

forest_latency =
  ggplot(coef_latency,
         aes(x = HR, y = Variable, color = Method)) +
  geom_point(position = position_dodge(width = 0.6), size = 4) +
  geom_errorbarh(aes(xmin = Lower, xmax = Upper),
                 position = position_dodge(width = 0.6), height = 0.2) +
  geom_vline(xintercept = 1, linetype = "dashed", color = "gray50") +
  scale_color_manual(values = method_colors) +
  labs(
    title = "Latency model",
    x = "Hazard Ratio (HR)",
    y = NULL,
    caption = "CI: 95%"
  ) +
  theme_minimal() +
  theme(
    plot.title = element_text(size = 20, face = "bold"),
    axis.title.x = element_text(size = 16),
    axis.text.x = element_text(size = 14),
    axis.text.y = element_text(size = 14),
    legend.text = element_text(size = 14),
    legend.title = element_text(size = 16),
    plot.caption = element_text(size = 12)
  ) +
  xlim(0, 2) +
  scale_y_discrete(labels = c(
    "Hist Resp" = "Hist Resp:\nGood vs Poor",
    "Treatment" = "Treatment:\nReg-DI vs Reg-C"
  )) +
  guides(color = guide_legend(reverse = TRUE))


#############################################################
# ---- FIGURE 2: panel a) + panel b)
#############################################################

fig2 = forest_incidence / forest_latency +
  plot_annotation(
    title = "Figure 2",
    theme = theme(
      plot.title = element_text(size = 22, face = "bold", hjust = 0.5)
    )
  )

fig2


#############################################################
# Table 7 - Appendix 
#############################################################

# data_cc is the dataset with only the observations 
# for which histologic response is known
ind1 = which(data_cc$W == 1)   # good hist.
ind0 = which(data_cc$W == 0)   # poor hist.

df1 = data.frame(Y = as.numeric(data_cc$Y[ind1]), status = data_cc$status[ind1])
df0 = data.frame(Y = as.numeric(data_cc$Y[ind0]), status = data_cc$status[ind0])

# Test setting
tau1 = 15 * 365
tau2 = 20 * 365
eta1 = 0.01
eta2 = 0.02
n.boot = 1000L

# Helper to extract p-value and format it as in manuscript
get_sfu_pvalue = function(time, status, tau, eta, n.boot = 1000L, seed = NULL) {
  if (!is.null(seed)) set.seed(seed)
  
  res = sfu.test(
    time, status,
    tau = tau,
    eta = eta,
    method = "sg",
    n.boot = n.boot
  )
  
  # adjust this line if the p-value component has a different name in your object
  pval = res$p.value
  
  return(as.numeric(pval))
}

format_pval_table7 = function(x, digits = 3) {
  formatC(round(x, digits), format = "f", digits = digits)
}

# Run all 8 tests
# eta = 0.01
p_good_15_eta1 = get_sfu_pvalue(df1$Y, df1$status, tau = tau1, eta = eta1, n.boot = n.boot, seed = 123)
p_good_20_eta1 = get_sfu_pvalue(df1$Y, df1$status, tau = tau2, eta = eta1, n.boot = n.boot, seed = 123)
p_poor_15_eta1 = get_sfu_pvalue(df0$Y, df0$status, tau = tau1, eta = eta1, n.boot = n.boot, seed = 123)
p_poor_20_eta1 = get_sfu_pvalue(df0$Y, df0$status, tau = tau2, eta = eta1, n.boot = n.boot, seed = 123)

# eta = 0.02
p_good_15_eta2 = get_sfu_pvalue(df1$Y, df1$status, tau = tau1, eta = eta2, n.boot = n.boot, seed = 123)
p_good_20_eta2 = get_sfu_pvalue(df1$Y, df1$status, tau = tau2, eta = eta2, n.boot = n.boot, seed = 123)
p_poor_15_eta2 = get_sfu_pvalue(df0$Y, df0$status, tau = tau1, eta = eta2, n.boot = n.boot, seed = 123)
p_poor_20_eta2 = get_sfu_pvalue(df0$Y, df0$status, tau = tau2, eta = eta2, n.boot = n.boot, seed = 123)

# Build final table with manuscript structure
Table7 = data.frame(
  eta = c("0.01", "0.02"),
  good_hist_15_years = c(
    format_pval_table7(p_good_15_eta1),
    format_pval_table7(p_good_15_eta2)
  ),
  good_hist_20_years = c(
    format_pval_table7(p_good_20_eta1),
    format_pval_table7(p_good_20_eta2)
  ),
  poor_hist_15_years = c(
    format_pval_table7(p_poor_15_eta1),
    format_pval_table7(p_poor_15_eta2)
  ),
  poor_hist_20_years = c(
    format_pval_table7(p_poor_20_eta1),
    format_pval_table7(p_poor_20_eta2)
  ),
  stringsAsFactors = FALSE
)

# a display version with headers closer to manuscript wording
Table7_display = Table7
colnames(Table7_display) = c(
  "eta",
  "good hist. - 15 years",
  "good hist. - 20 years",
  "poor hist. - 15 years",
  "poor hist. - 20 years"
)

# Save for reproducibility editor
saveRDS(Table7_display, file = "results/Table7.rds")
