# Supplementary material for: A Multiple Imputation Approach to Distinguish Curative From Life‐Prolonging Effects in the Presence of Missing Covariates
Source: Biom J. 2026 Jun 8;68(3):e70144. doi: 10.1002/bimj.70144 (PMC13244124; doi:10.1002/bimj.70144)
Supplement: Supplementary file 1 — Supporting File: bimj70144‐sup‐0001‐DataCode.zip. [file BIMJ-68-e70144-s001.zip › bimj.202500197_code_data/Code_and_Data/README.txt]

Supplementary information / reproducible research files for the manuscript 
Title: "A multiple imputation approach to distinguish curative from life-prolonging effects in the presence of missing covariates"

Authors: Cipriani, M., Fiocco, M., Alfò, M., Quelhas, M., Musta, E.
Code was written by Cipriani, M.
In case of questions or comments please contact marta.cipriani@uniroma1.it

The code was written/evaluated in R with the following software versions:
R version 4.4.3 (2025-02-28)
Platform: x86_64-w64-mingw32/x64
Running under: Windows 11 x64 (build 26200)

Matrix products: default
BLAS: /usr/lib/libblas/libblas.so.3.0
LAPACK: /usr/lib/lapack/liblapack.so.3.0

locale:
 [1] LC_CTYPE=en_US.UTF-8       LC_NUMERIC=C
 [3] LC_TIME=en_US.UTF-8        LC_COLLATE=en_US.UTF-8
 [5] LC_MONETARY=en_US.UTF-8    LC_MESSAGES=en_US.UTF-8
 [7] LC_PAPER=en_US.UTF-8       LC_NAME=C
 [9] LC_ADDRESS=C               LC_TELEPHONE=C
[11] LC_MEASUREMENT=en_US.UTF-8 LC_IDENTIFICATION=C

attached base packages:
[1] parallel  stats     graphics  grDevices utils     datasets  methods   base     

other attached packages:
[1] doParallel_1.0.17 iterators_1.0.14  foreach_1.5.2     extRemes_2.2-1   
[5] distillery_1.2-2  Lmoments_1.3-2    zoo_1.8-13        mice_3.18.0      
[9] patchwork_1.3.2   ggplot2_3.5.2     curephEM_0.3.0    Matrix_1.7-2     
[13] survival_3.8-3    synthpop_1.9-2    gtsummary_2.4.0   tidyr_1.3.1      
[17] dplyr_1.1.4       cureSFUTest_2.0.0 remotes_2.5.0 

loaded via a namespace (and not attached):
  [1] Rdpack_2.6.4         cmm_1.0              fdrtool_1.2.18       sandwich_3.1-1      
  [5] rlang_1.1.6          magrittr_2.0.3       multcomp_1.4-28      matrixStats_1.5.0   
  [9] e1071_1.7-16         polspline_1.1.25     compiler_4.4.3       callr_3.7.6         
 [13] vctrs_0.6.5          rmutil_1.1.10        stringr_1.5.1        fastmap_1.2.0       
 [17] pkgconfig_2.0.3      shape_1.4.6.1        backports_1.5.0      markdown_2.0        
 [21] ps_1.9.1             nloptr_2.2.1         purrr_1.0.4          xfun_0.52           
 [25] glmnet_4.1-10        modeltools_0.2-24    jomo_2.7-6           randomForest_4.7-1.2
 [29] litedown_0.7         pan_1.9              broom_1.0.9          R6_2.6.1            
 [33] coin_1.4-3           stringi_1.8.7        RColorBrewer_1.1-3   Rsolnp_2.0.1        
 [37] ranger_0.17.0        parallelly_1.45.1    boot_1.3-31          rpart_4.1.24        
 [41] numDeriv_2016.8-1.1  Rcpp_1.1.0           knitr_1.50           future.apply_1.20.0 
 [45] splines_4.4.3        nnet_7.3-20          tidyselect_1.2.1     rstudioapi_0.17.1   
 [49] broman_0.86          codetools_0.2-20     curl_7.0.0           processx_3.8.6      
 [53] listenv_0.9.1        pkgbuild_1.4.8       lattice_0.22-6       tibble_3.2.1        
 [57] plyr_1.8.9           withr_3.0.2          evaluate_1.0.5       foreign_0.8-88      
 [61] future_1.67.0        desc_1.4.3           proxy_0.4-27         xml2_1.4.0          
 [65] pillar_1.11.0        party_1.3-18         KernSmooth_2.23-26   stats4_4.4.3        
 [69] reformulas_0.4.1     generics_0.1.4       truncnorm_1.0-9      commonmark_2.0.0    
 [73] scales_1.4.0         minqa_1.2.8          globals_0.18.0       class_7.3-23        
 [77] glue_1.8.0           tools_4.4.3          lme4_1.1-37          forcats_1.0.0       
 [81] fs_1.6.6             mvtnorm_1.3-3        grid_4.4.3           rbibutils_2.3       
 [85] libcoin_1.0-10       cards_0.7.0          mipfp_3.2.1          nlme_3.1-167        
 [89] proto_1.0.0          cli_3.6.5            gt_1.1.0             strucchange_1.5-4   
 [93] gtable_0.3.6         sass_0.4.10          digest_0.6.37        classInt_0.4-11     
 [97] TH.data_1.1-4        farver_2.1.2         htmltools_0.5.8.1    lifecycle_1.0.4     
[101] mitml_0.4-5          MASS_7.3-64         


Simulations (file "imputation_cure_simulation.R") were run in parallel on a Linux server with software versions:
R version R/4.2.0
sysname:  "Linux"
release:  "3.10.0-1160.83.1.el7.x86_64"
version:  "#1 SMP Wed Jan 25 16:41:43 UTC 2023"
nodename: "login.terastat.prod"
machine:  "x86_64"

Matrix products: default
BLAS:   /usr/lib64/libblas.so.3.4.2
LAPACK: /lustre/software/R/4.2.0_10gcc_AuthenticAMD/lib64/R/lib/libRlapack.so

Locale:
[1] LC_CTYPE=it_IT.UTF-8
[2] LC_NUMERIC=C
[3] LC_TIME=it_IT.UTF-8
[4] LC_COLLATE=it_IT.UTF-8
[5] LC_MONETARY=it_IT.UTF-8
[6] LC_MESSAGES=it_IT.UTF-8
[7] LC_PAPER=it_IT.UTF-8
[8] LC_NAME=C
[9] LC_ADDRESS=C
[10] LC_TELEPHONE=C
[11] LC_MEASUREMENT=it_IT.UTF-8
[12] LC_IDENTIFICATION=C

attached base packages:
[1] "stats"     "graphics"  "grDevices" "utils"     "datasets"  "methods"
[7] "base"

other attached packages:
[1] "doParallel_1.0.17" "iterators_1.0.14"  "foreach_1.5.2"
[4] "extRemes_2.1-4"    "distillery_1.2-1"  "Lmoments_1.3-1"
[7] "dplyr_1.1.4"       "mice_3.16.0"       "curephEM_0.3.0"
[10] "Matrix_1.6-5"      "survival_3.5-8"

loaded via a namespace (and not attached):
[1] "Rcpp_1.0.8.3"     "nloptr_2.0.3"     "pillar_1.9.0"     "compiler_4.2.0"
[5] "rpart_4.1.16"     "boot_1.3-28"      "lme4_1.1-29"      "lifecycle_1.0.4"
[9] "tibble_3.2.1"     "nlme_3.1-157"     "lattice_0.20-45"  "pkgconfig_2.0.3"
[13] "rlang_1.1.3"      "cli_3.6.2"        "generics_0.1.2"   "vctrs_0.6.5"
[17] "nnet_7.3-17"      "glmnet_4.1-8"     "grid_4.2.0"       "tidyselect_1.2.1"
[21] "glue_1.6.2"       "R6_2.5.1"         "fansi_1.0.3"      "mitml_0.4-5"
[25] "minqa_1.2.4"      "tidyr_1.2.0"      "purrr_0.3.4"      "magrittr_2.0.3"
[29] "backports_1.4.1"  "codetools_0.2-18" "splines_4.2.0"    "MASS_7.3-56"
[33] "shape_1.4.6.1"    "utf8_1.2.2"       "broom_0.8.0"      "pan_1.9"
[37] "jomo_2.7-6"


IMPORTANT NOTE ON WORKING DIRECTORY

All scripts assume that the working directory is set once to the main project folder, i.e. the folder containing:

README.txt
case_study/
simulation/
results/

All file paths used in the scripts are specified relative to this main project folder. Therefore, no manual changes of 
the working directory are required when running the scripts.


This folder contains the following data and files that can be used to reproduce all analyses and figures of the manuscript.
It contains three subfolders containing the following files:

./case_study/:
├── code.R
│ An R script containing all the analysis code for the case study, including reproductions of
│ Section 5 of the manuscript and a table reported in the appendix. The script also includes
│ the code used to generate the artificial dataset. It can be applied to the artificial dataset
│ (osteosarcoma.RData) to obtain results similar (though not identical) to those in the paper,
│ due to differences between the artificial and original datasets. When applied to the original
│ data, this script reproduces exactly the figures, tables, and numerical results reported in
│ the manuscript and appendix.
│
├── functions_casestudy.R
│ An R script containing all custom functions used in code.R for data generation, preprocessing,
│ and analysis. This file is sourced within code.R.
│
└── osteosarcoma.RData
  An RData file containing the artificial dataset used in the analyses. The dataset closely
  mimics the original BO06 study data while preserving privacy, allowing reproducibility of the analyses.


./results/
│
├── Figure1.png
├── Figure2_A.png
├── Figure2_B.png
│   Figures included in the manuscript.
│
├── Table1.rds, Table2.rds
│   RDS files containing Tables 1 and 2 (simulation study, main scenarios A–E).
│
├── Table3.rds, Table4.rds
│   RDS files containing Tables 3 and 4 (model misspecification scenarios F–H).
│
├── Table5.rds, Table6.rds
│   RDS files containing results from the case study analysis (Section 5).
│
├── Table7.rds
│   RDS file containing the results reported in Appendix Table 7.
│
└──
    All tables are stored as R objects to preserve full numerical precision.
    Printed values in the manuscript are obtained by formatting these results.


        
./simulation/
│
├── imputation_cure_simulation.R
│   Main R script that performs the simulation study described in Section 4 of the manuscript.  
│   The script automatically sources `functions.R` and `parameters.R`.  
│   To run the simulation for a specific scenario, specify the corresponding scenario letter (A–H)  
│   as an input argument, e.g.:
│       Rscript imputation_cure_simulation.R A
│   Simulations were run in parallel on 100 cores on a Linux server,  
│   but the code is also compatible with Windows.  
│   Simulation results are saved in `./intermediate_results/` since the full simulation  
│   may require several days to complete.
│   The script automatically sources `simulation/functions.R` and `simulation/parameters.R`.
│
├── imputation_cure_simulation_spotcheck.R
│   Reduced version of the main simulation script used for reproducibility checks.  
│   It runs a limited number of iterations (e.g., 10) using a fixed subset of seeds  
│   extracted from the full simulation, allowing direct comparison of results.  
│   This version is suitable for execution on a standard PC within a reasonable time.
│   To run the simulation for a specific scenario, manually set the scenario identifier 
│   directly in the script, e.g. scenario = "A", and change this value as needed for scenarios A–H.
│
├── compare_spotcheck_results.R
│   Script that compares, scenario by scenario, the results obtained from the spot-check  
│   simulations with the corresponding subset of results from the full simulation,  
│   confirming their agreement.
│
├── functions.R
│   Contains all auxiliary functions used by the imputation algorithm  
│   and model fitting procedures in `imputation_cure_simulation.R`.
│
├── parameters.R
│   Contains the full set of parameter settings and simulation configurations  
│   for all scenarios (A–H). These parameters are automatically loaded by  
│   the main script when the corresponding scenario letter is specified.
│
├── ./intermediate_results/
│   Folder containing the `.RData` output files generated by `imputation_cure_simulation.R`.  
│   Each file corresponds to one simulation scenario and includes:
│     • The estimated parameters across all iterations  
│     • The random seeds used in each iteration, allowing full reproducibility  
│       of the generated datasets and results.
│
├── ./intermediate_results_spotcheck/
│   Folder containing the `.RData` output files generated by  
│   `imputation_cure_simulation_spotcheck.R`.  
│   These results correspond to a subset of iterations from the full simulation  
│   and are used for reproducibility checks.
│
└── results_sim.R
    Script that imports the `.RData` files from `simulation/intermediate_results/`
    and generates the tables reported in Section 4 of the manuscript.
    The generated tables are automatically saved in the `results/` folder.
