# Supplementary material for: A Multiple Imputation Approach to Distinguish Curative From Life‐Prolonging Effects in the Presence of Missing Covariates
Source: Biom J. 2026 Jun 8;68(3):e70144. doi: 10.1002/bimj.70144 (PMC13244124; doi:10.1002/bimj.70144)
Supplement: Supplementary file 1 — Supporting File: bimj70144‐sup‐0001‐DataCode.zip. [file BIMJ-68-e70144-s001.zip › bimj.202500197_code_data/Code_and_Data/simulation/compare_spotcheck_results.R]

#############################################################
# Compare original and spot-check simulation results
#############################################################

scenario = "A"

# Load original results
orig = new.env()
load(paste0("simulation/intermediate_results/simulation_scenario_", scenario, ".RData"), envir = orig)

# Load spot-check results
spot = new.env()
load(paste0("simulation/intermediate_results_spotcheck/simulation_scenario_", scenario, "_spotcheck.RData"), envir = spot)

# Original results
n_full = orig$I

orig_coef = do.call(rbind, orig$coef_mat[1:n_full])
orig_sd   = do.call(rbind, orig$coef_mat[(n_full + 1):(2 * n_full)])

# Spot-check seeds
seeds = spot$selected_seeds

orig_coef_10 = orig_coef[match(seeds, orig_coef$seed), ]
orig_sd_10   = orig_sd[match(seeds, orig_sd$seed), ]

# Spot-check results
spot_coef = spot$coef_mat
spot_sd   = spot$sd_mat

# Remove row names
rownames(orig_coef_10) = NULL
rownames(orig_sd_10) = NULL
rownames(spot_coef) = NULL
rownames(spot_sd) = NULL

# Compare
cat("\nScenario:", scenario, "\n")
cat("Selected seeds:\n")
print(seeds)

cat("\nCoefficient results:\n")
print(all.equal(orig_coef_10, spot_coef, check.attributes = FALSE))

cat("\nStandard error results:\n")
print(all.equal(orig_sd_10, spot_sd, check.attributes = FALSE))


scenario = "B"

# Load original results
orig = new.env()
load(paste0("simulation/intermediate_results/simulation_scenario_", scenario, ".RData"), envir = orig)

# Load spot-check results
spot = new.env()
load(paste0("simulation/intermediate_results_spotcheck/simulation_scenario_", scenario, "_spotcheck.RData"), envir = spot)

# Original results
n_full = orig$I

orig_coef = do.call(rbind, orig$coef_mat[1:n_full])
orig_sd   = do.call(rbind, orig$coef_mat[(n_full + 1):(2 * n_full)])

# Spot-check seeds
seeds = spot$selected_seeds

orig_coef_10 = orig_coef[match(seeds, orig_coef$seed), ]
orig_sd_10   = orig_sd[match(seeds, orig_sd$seed), ]

# Spot-check results
spot_coef = spot$coef_mat
spot_sd   = spot$sd_mat

# Remove row names
rownames(orig_coef_10) = NULL
rownames(orig_sd_10) = NULL
rownames(spot_coef) = NULL
rownames(spot_sd) = NULL

# Compare
cat("\nScenario:", scenario, "\n")
cat("Selected seeds:\n")
print(seeds)

cat("\nCoefficient results:\n")
print(all.equal(orig_coef_10, spot_coef, check.attributes = FALSE))

cat("\nStandard error results:\n")
print(all.equal(orig_sd_10, spot_sd, check.attributes = FALSE))


scenario = "C"

# Load original results
orig = new.env()
load(paste0("simulation/intermediate_results/simulation_scenario_", scenario, ".RData"), envir = orig)

# Load spot-check results
spot = new.env()
load(paste0("simulation/intermediate_results_spotcheck/simulation_scenario_", scenario, "_spotcheck.RData"), envir = spot)

# Original results
n_full = orig$I

orig_coef = do.call(rbind, orig$coef_mat[1:n_full])
orig_sd   = do.call(rbind, orig$coef_mat[(n_full + 1):(2 * n_full)])

# Spot-check seeds
seeds = spot$selected_seeds

orig_coef_10 = orig_coef[match(seeds, orig_coef$seed), ]
orig_sd_10   = orig_sd[match(seeds, orig_sd$seed), ]

# Spot-check results
spot_coef = spot$coef_mat
spot_sd   = spot$sd_mat

# Remove row names
rownames(orig_coef_10) = NULL
rownames(orig_sd_10) = NULL
rownames(spot_coef) = NULL
rownames(spot_sd) = NULL

# Compare
cat("\nScenario:", scenario, "\n")
cat("Selected seeds:\n")
print(seeds)

cat("\nCoefficient results:\n")
print(all.equal(orig_coef_10, spot_coef, check.attributes = FALSE))

cat("\nStandard error results:\n")
print(all.equal(orig_sd_10, spot_sd, check.attributes = FALSE))


scenario = "D"

# Load original results
orig = new.env()
load(paste0("simulation/intermediate_results/simulation_scenario_", scenario, ".RData"), envir = orig)

# Load spot-check results
spot = new.env()
load(paste0("simulation/intermediate_results_spotcheck/simulation_scenario_", scenario, "_spotcheck.RData"), envir = spot)

# Original results
n_full = orig$I

orig_coef = do.call(rbind, orig$coef_mat[1:n_full])
orig_sd   = do.call(rbind, orig$coef_mat[(n_full + 1):(2 * n_full)])

# Spot-check seeds
seeds = spot$selected_seeds

orig_coef_10 = orig_coef[match(seeds, orig_coef$seed), ]
orig_sd_10   = orig_sd[match(seeds, orig_sd$seed), ]

# Spot-check results
spot_coef = spot$coef_mat
spot_sd   = spot$sd_mat

# Remove row names
rownames(orig_coef_10) = NULL
rownames(orig_sd_10) = NULL
rownames(spot_coef) = NULL
rownames(spot_sd) = NULL

# Compare
cat("\nScenario:", scenario, "\n")
cat("Selected seeds:\n")
print(seeds)

cat("\nCoefficient results:\n")
print(all.equal(orig_coef_10, spot_coef, check.attributes = FALSE))

cat("\nStandard error results:\n")
print(all.equal(orig_sd_10, spot_sd, check.attributes = FALSE))


scenario = "E"

# Load original results
orig = new.env()
load(paste0("simulation/intermediate_results/simulation_scenario_", scenario, ".RData"), envir = orig)

# Load spot-check results
spot = new.env()
load(paste0("simulation/intermediate_results_spotcheck/simulation_scenario_", scenario, "_spotcheck.RData"), envir = spot)

# Original results
n_full = orig$I

orig_coef = do.call(rbind, orig$coef_mat[1:n_full])
orig_sd   = do.call(rbind, orig$coef_mat[(n_full + 1):(2 * n_full)])

# Spot-check seeds
seeds = spot$selected_seeds

orig_coef_10 = orig_coef[match(seeds, orig_coef$seed), ]
orig_sd_10   = orig_sd[match(seeds, orig_sd$seed), ]

# Spot-check results
spot_coef = spot$coef_mat
spot_sd   = spot$sd_mat

# Remove row names
rownames(orig_coef_10) = NULL
rownames(orig_sd_10) = NULL
rownames(spot_coef) = NULL
rownames(spot_sd) = NULL

# Compare
cat("\nScenario:", scenario, "\n")
cat("Selected seeds:\n")
print(seeds)

cat("\nCoefficient results:\n")
print(all.equal(orig_coef_10, spot_coef, check.attributes = FALSE))

cat("\nStandard error results:\n")
print(all.equal(orig_sd_10, spot_sd, check.attributes = FALSE))


scenario = "F"

# Load original results
orig = new.env()
load(paste0("simulation/intermediate_results/simulation_scenario_", scenario, ".RData"), envir = orig)

# Load spot-check results
spot = new.env()
load(paste0("simulation/intermediate_results_spotcheck/simulation_scenario_", scenario, "_spotcheck.RData"), envir = spot)

# Original results
n_full = orig$I

orig_coef = do.call(rbind, orig$coef_mat[1:n_full])
orig_sd   = do.call(rbind, orig$coef_mat[(n_full + 1):(2 * n_full)])

# Spot-check seeds
seeds = spot$selected_seeds

orig_coef_10 = orig_coef[match(seeds, orig_coef$seed), ]
orig_sd_10   = orig_sd[match(seeds, orig_sd$seed), ]

# Spot-check results
spot_coef = spot$coef_mat
spot_sd   = spot$sd_mat

# Remove row names
rownames(orig_coef_10) = NULL
rownames(orig_sd_10) = NULL
rownames(spot_coef) = NULL
rownames(spot_sd) = NULL

# Compare
cat("\nScenario:", scenario, "\n")
cat("Selected seeds:\n")
print(seeds)

cat("\nCoefficient results:\n")
print(all.equal(orig_coef_10, spot_coef, check.attributes = FALSE))

cat("\nStandard error results:\n")
print(all.equal(orig_sd_10, spot_sd, check.attributes = FALSE))


scenario = "G"

# Load original results
orig = new.env()
load(paste0("simulation/intermediate_results/simulation_scenario_", scenario, ".RData"), envir = orig)

# Load spot-check results
spot = new.env()
load(paste0("simulation/intermediate_results_spotcheck/simulation_scenario_", scenario, "_spotcheck.RData"), envir = spot)

# Original results
n_full = orig$I

orig_coef = do.call(rbind, orig$coef_mat[1:n_full])
orig_sd   = do.call(rbind, orig$coef_mat[(n_full + 1):(2 * n_full)])

# Spot-check seeds
seeds = spot$selected_seeds

orig_coef_10 = orig_coef[match(seeds, orig_coef$seed), ]
orig_sd_10   = orig_sd[match(seeds, orig_sd$seed), ]

# Spot-check results
spot_coef = spot$coef_mat
spot_sd   = spot$sd_mat

# Remove row names
rownames(orig_coef_10) = NULL
rownames(orig_sd_10) = NULL
rownames(spot_coef) = NULL
rownames(spot_sd) = NULL

# Compare
cat("\nScenario:", scenario, "\n")
cat("Selected seeds:\n")
print(seeds)

cat("\nCoefficient results:\n")
print(all.equal(orig_coef_10, spot_coef, check.attributes = FALSE))

cat("\nStandard error results:\n")
print(all.equal(orig_sd_10, spot_sd, check.attributes = FALSE))


scenario = "H"

# Load original results
orig = new.env()
load(paste0("simulation/intermediate_results/simulation_scenario_", scenario, ".RData"), envir = orig)

# Load spot-check results
spot = new.env()
load(paste0("simulation/intermediate_results_spotcheck/simulation_scenario_", scenario, "_spotcheck.RData"), envir = spot)

# Original results
n_full = orig$I

orig_coef = do.call(rbind, orig$coef_mat[1:n_full])
orig_sd   = do.call(rbind, orig$coef_mat[(n_full + 1):(2 * n_full)])

# Spot-check seeds
seeds = spot$selected_seeds

orig_coef_10 = orig_coef[match(seeds, orig_coef$seed), ]
orig_sd_10   = orig_sd[match(seeds, orig_sd$seed), ]

# Spot-check results
spot_coef = spot$coef_mat
spot_sd   = spot$sd_mat

# Remove row names
rownames(orig_coef_10) = NULL
rownames(orig_sd_10) = NULL
rownames(spot_coef) = NULL
rownames(spot_sd) = NULL

# Compare
cat("\nScenario:", scenario, "\n")
cat("Selected seeds:\n")
print(seeds)

cat("\nCoefficient results:\n")
print(all.equal(orig_coef_10, spot_coef, check.attributes = FALSE))

cat("\nStandard error results:\n")
print(all.equal(orig_sd_10, spot_sd, check.attributes = FALSE))
