# Supplementary material for: A Multiple Imputation Approach to Distinguish Curative From Life‐Prolonging Effects in the Presence of Missing Covariates
Source: Biom J. 2026 Jun 8;68(3):e70144. doi: 10.1002/bimj.70144 (PMC13244124; doi:10.1002/bimj.70144)
Supplement: Supplementary file 1 — Supporting File: bimj70144‐sup‐0001‐DataCode.zip. [file BIMJ-68-e70144-s001.zip › bimj.202500197_code_data/Code_and_Data/simulation/imputation_cure_simulation.R]

library(curephEM)
library(mice)
library(survival)
library(dplyr)
library(extRemes)
require(doParallel)
require(foreach)


####################
# initial settings #
####################

args = commandArgs(trailingOnly = TRUE)
scenario = args[1]

#import functions
source('simulation/functions.R')

#import parameters
source('simulation/parameters.R')


comp_coef = function(n, M, K, W_distribution, seed=NULL){
  if (is.null(seed)) seed = sample(1:1000000, 1) 
  set.seed(seed)
  
  
  #############
  # variables #
  #############
  
  XZW = mvtnorm::rmvnorm(n, c(0.5, 0.5, 0.5), 
                         matrix(c(1,0.5,0.5,0.5,1,0.5,0.5,0.5,1), nrow=3, ncol=3))
  X = ifelse(XZW[,1] > 0.5, 1, 0)
  Z = ifelse(XZW[,2] > 0.5, 1, 0)
  
  if (scenario == "H") {
    W = rexp(n, rate = 1)
  } else {
  if (W_distribution=="Normal"){
    W = XZW[,3]}
  else if (W_distribution=="Bernoulli"){
    W = ifelse(XZW[,3] > 0.5, 1, 0)
  }
  }
  
  
  
  #############
  # incidence #
  #############
  
  X0 = rep(1, n) #intercept
  if (scenario == "E") {
    lp_incidence = cbind(X0, W, X, Z) #incidence design matrix
  } else {
  lp_incidence = cbind(X0, W, X) #incidence design matrix
  }
  
  P = as.vector(p_func(alpha_values, lp_incidence)) #uncure probability
  
  #generation of cure status 
  G_expect = rbinom(n, size = 1, prob = P) #G=1 if uncured 
  
  
  
  ###########
  # latency #
  ###########
  
  #generate survival times using a Weibull model
  if (scenario == "E") {
    lp_latency = cbind(W, X, Z)
  } else {
  lp_latency = cbind(W, Z)
  }
  
  Y = rep(0, n)
  
  u = runif(n)
  time = rep(0,n)
  time = as.numeric((-log(u) / (lambda*exp(lp_latency%*%beta_values)))^(1/rho))
  
  time[time > tau_0] = tau_0 #truncation of survival times 
  
  time[which(G_expect==0)] = 20000
  Y = time   
  
  
  #censoring   
  C = as.numeric(rexp(n, cens_rate))
  C[C > tau_1] = tau_1  #truncate censoring times
  
  
  #follow-up time
  TgreatC = which(time > C)
  Y[TgreatC] = C[TgreatC]
  status = as.numeric(time <= C)
  
  
  #observed uncured indicator
  dataKM = as.data.frame(cbind(Y, status))
  fitKM = survfit(Surv(Y, status) ~ 1, data = dataKM)
  #to find the elbow of the survival curve:
  plateau = fitKM$time[tail(which((diff(fitKM$surv) < 0) == T), 1) + 1] 
  G = ifelse(status==1, 1, ifelse(Y > plateau, 0, NA))
  
  
  #summary statistics on cure and censoring rates
  nobs_plateau = sum(Y > plateau)
  infomat = matrix(0, nrow = 1, ncol = 6)
  colnames(infomat) = c("n", "Cure rate", "Cens.rate", "Cens.level",
                        "% obs in plateau", "% cured in plateau")
  infomat[1, 1] = n                                     # Sample size
  infomat[1, 2] = round(length(which(G_expect == 0)) / n * 100, 3)       # Cure rate
  infomat[1, 3] = cens_rate
  infomat[1, 4] = round(sum(1 - status) / n * 100, 3)    # Censoring level
  infomat[1, 5] = round(nobs_plateau / n * 100, 3)      # % of obs. in plateau
  infomat[1, 6] = round(sum(G_expect[which(Y > plateau)] == 0) / nobs_plateau * 100, 3)
  
  
  #create data frame for the analysis with no missing values
  data_full = data.frame(Y, status, W, X0, X, Z, G)
  
  
  ##missing mechanisms
  W_mcar_15 = rep(0, n)
  W_mcar_15[sample(1:n, 0.15*n)] = NA
  
  # MCAR with 30% missing values
  W_mcar_30 = rep(0, n)
  W_mcar_30[sample(1:n, 0.3*n)] = NA
  
  # MAR with 30% missing values depending on X, Z, and (Y,Delta)
  data = data_full
  data_mar = ampute(data[,-ncol(data)], prop = 0.3, patterns = c(1,1,0,1,1,1), mech = "MAR")
  data_mar_bis = data_mar$amp
  
  # MAR with 30% missing values depending on X, Z
  data_mar_XZ = ampute(data[,-ncol(data)], prop = 0.3, patterns = c(1,1,0,1,1,1), mech = "MAR",
                       weights = c(0,0,0,1,1,1))
  data_mar_bis_XZ = data_mar_XZ$amp
  
  if (miss_mech=="MCAR_15"){  
    W[is.na(W_mcar_15)] = NA} 
  else if (miss_mech=="MCAR_30"){  
    W[is.na(W_mcar_30)] = NA}
  else if (miss_mech=="MAR"){  
    W = data_mar_bis$W}
  else if (miss_mech=="MAR_bis"){  
    W = data_mar_bis_XZ$W}
  
  
  
  ##create a dataframe for the MI and CCA
  data_miss = data.frame(Y, status, W, X0, X, Z, G)
  
  data_cca = data_miss[!is.na(data_miss$W),]

  
  
  
  ##############
  # imputation #
  ##############
  
  ### STEP 0: Initialization
  
  #estimate of alpha and beta on the full dataset
  if (scenario == "E") {
    fit_cure = cureph(Surv.cure(Y,status) ~ W + X + Z, formula2 = ~ W + X + Z,
                      data = data_full[,-dim(data_full)[2]])
    alpha_X0 = fit_cure[["coefficients"]][["logistic"]][["(Intercept)"]]
    alpha_W = fit_cure[["coefficients"]][["logistic"]][["W"]]
    alpha_X = fit_cure[["coefficients"]][["logistic"]][["X"]]
    alpha_Z = fit_cure[["coefficients"]][["logistic"]][["Z"]]
    beta_W = fit_cure[["coefficients"]][["cox"]][["W"]]
    beta_X = fit_cure[["coefficients"]][["cox"]][["X"]]
    beta_Z = fit_cure[["coefficients"]][["cox"]][["Z"]]
  } else {
  fit_cure = cureph(Surv.cure(Y,status) ~ W + X, formula2 = ~ W + Z,
                    data = data_full[,-dim(data_full)[2]])
  alpha_X0 = fit_cure[["coefficients"]][["logistic"]][["(Intercept)"]]
  alpha_W = fit_cure[["coefficients"]][["logistic"]][["W"]]
  alpha_X = fit_cure[["coefficients"]][["logistic"]][["X"]]
  beta_W = fit_cure[["coefficients"]][["cox"]][["W"]]
  beta_Z = fit_cure[["coefficients"]][["cox"]][["Z"]]
  }
  
  #estimate of H0 on the full data 
  if (scenario == "E") {
    fit_cox = coxph(Surv(Y, status) ~ W + X + Z, data = data_full, method = "breslow")
  } else {
  fit_cox = coxph(Surv(Y, status) ~ W + Z, data = data_full, method = "breslow") 
  }
  risk = basehaz(fit_cox, centered = FALSE)
  colnames(risk)[2] = "Y"
  data_miss = left_join(data_miss, risk)
  colnames(data_miss)[8] = "H0" 
  
  
  #randomly filling missing values of W
  missing_indices = which(is.na(data_miss$W))
  for (i in missing_indices) {
    data_miss$W[i] = runif(1)
  }
  
  
  result_list_exact = list()
  result_list_approx = list()
  
  
  for (k in 1:K) {
    for (m in 1:M) {
      
      ### STEP 1: Estimate the baseline cumulative hazard rate H0(Y)
      
      # uncure probability
      if (scenario == "E") {
        data_miss$pi = as.vector(p_func(c(alpha_X0, alpha_W, alpha_X, alpha_Z), 
                                        cbind(data_miss$X0, data_miss$W, data_miss$X, data_miss$Z)))
      } else {
      data_miss$pi = as.vector(p_func(c(alpha_X0, alpha_W, alpha_X), 
                                      cbind(data_miss$X0, data_miss$W, data_miss$X))) 
      }
      
      # survival probability  
      uncured = data_miss[G_expect==1,]
      if (scenario == "E") {
        uncured$surv = surv_uncured_func(uncured, beta_W, beta_X, beta_Z)
      } else {
      uncured$surv = surv_uncured_func(uncured, beta_W, beta_Z) 
      }
      data_miss$surv = 1
      data_miss[G_expect==1,]$surv = uncured$surv
      
      # estimate of the posterior expectation Q
      data_miss$Q = Q_func(data_miss, plateau)
      
      # estimate of the baseline cumulative hazard
      if (scenario == "E") {
        data_miss$H0 = H0_func(data_miss, c(beta_W, beta_X, beta_Z))
      } else {
      data_miss$H0 = H0_func(data_miss, c(beta_W, beta_Z)) 
      }
      
      
      
      
      ### STEP 2: Draw estimates for model parameters alpha0, alpha, and beta
      
      # Fit logistic regression model
      cure_param = cure_func(data_miss)
      
      # Fit Cox model
      cox_param = cox_uncured_func(data_miss)
      
      # Draw values of alpha and beta from Normal distribution
      if (scenario == "E") {
        parameters = lin_pred_func(data_miss, cure_param, cox_param)
        alpha_X0 = parameters$alpha_X0 
        alpha_W = parameters$alpha_W
        alpha_X = parameters$alpha_X
        alpha_Z = parameters$alpha_Z
        beta_W = parameters$beta_W
        beta_X = parameters$beta_X
        beta_Z = parameters$beta_Z
        data_miss$lp_cure = parameters$lp_cure
        data_miss$lp_surv = parameters$lp_surv
      } else {
      parameters = lin_pred_func(data_miss, cure_param, cox_param)
      alpha_X0 = parameters$alpha_X0 
      alpha_W = parameters$alpha_W
      alpha_X = parameters$alpha_X
      beta_W = parameters$beta_W
      beta_Z = parameters$beta_Z
      data_miss$lp_cure = parameters$lp_cure
      data_miss$lp_surv = parameters$lp_surv 
      }
      
      
      
      ### STEP 3: Impute cure status G
      data_miss$G = impute_G_func(data_miss)
      
      
      
      ### STEP 4: Impute missing covariate W
      first_iter = (m==1)
      
      # Exact conditional distribution
      if (scenario == "E") {
        exact = imputation_exact_func(data_miss,missing_indices,alpha_X0,alpha_W,alpha_X,alpha_Z,
                                      beta_W,beta_X,beta_Z,first_iter)
      } else {
      exact = imputation_exact_func(data_miss,missing_indices,
                                    alpha_X0,alpha_W,alpha_X,beta_W,beta_Z,
                                    first_iter) 
      }
      
      
      # Approximate conditional distribution
      approx = imputation_approx_func(data_miss, missing_indices, k)
      
      
    }
    
    result_list_exact[[k]] = exact
    result_list_approx[[k]] = approx
    
  }
  
  
  
  
  
  ##############
  # cure model #
  ##############
  
  #no missing values
  if (scenario == "E") {
    cm_all = cureph(Surv.cure(Y,status) ~ W + X + Z, formula2 = ~ W + X + Z,
                    data = data_full[,-dim(data_full)[2]])
    coef_all_df = data.frame(full_alpha0 = cm_all[["coefficients"]][["logistic"]][["(Intercept)"]],
                             full_alphaW = cm_all[["coefficients"]][["logistic"]][["W"]],
                             full_alphaX = cm_all[["coefficients"]][["logistic"]][["X"]],
                             full_alphaZ = cm_all[["coefficients"]][["logistic"]][["Z"]],
                             full_betaW = cm_all[["coefficients"]][["cox"]][["W"]],
                             full_betaX = cm_all[["coefficients"]][["cox"]][["X"]],
                             full_betaZ = cm_all[["coefficients"]][["cox"]][["Z"]])
    reslog = summary(cm_all)[["coefficients"]][["logistic"]]
    rescox = summary(cm_all)[["coefficients"]][["cox"]]
    sd_all_df = data.frame(full_alpha0 = reslog[1,3],
                           full_alphaW = reslog[2,3],
                           full_alphaX = reslog[3,3],
                           full_alphaZ = reslog[4,3],
                           full_betaW = rescox[1,3],
                           full_betaX = rescox[2,3],
                           full_betaZ = rescox[3,3])
    
  } else {
  cm_all = cureph(Surv.cure(Y,status) ~ W + X, formula2 = ~ W + Z,
                    data = data_full[,-dim(data_full)[2]])
  coef_all_df = data.frame(full_alpha0 = cm_all[["coefficients"]][["logistic"]][["(Intercept)"]],
                           full_alphaW = cm_all[["coefficients"]][["logistic"]][["W"]],
                           full_alphaX = cm_all[["coefficients"]][["logistic"]][["X"]],
                           full_betaW = cm_all[["coefficients"]][["cox"]][["W"]],
                           full_betaZ = cm_all[["coefficients"]][["cox"]][["Z"]])
  reslog = summary(cm_all)[["coefficients"]][["logistic"]]
  rescox = summary(cm_all)[["coefficients"]][["cox"]]
  sd_all_df = data.frame(full_alpha0 = reslog[1,3],
                         full_alphaW = reslog[2,3],
                         full_alphaX = reslog[3,3],
                         full_betaW = rescox[1,3],
                         full_betaZ = rescox[2,3]) }

    
  
  #complete-case analysis
  if (scenario == "E") {
    cm_cc = cureph(Surv.cure(Y,status) ~ W + X + Z, formula2 = ~ W + X +Z,
                   data = data_cca)
    coef_cca_df = data.frame(cc_alpha0 = cm_cc[["coefficients"]][["logistic"]][["(Intercept)"]],
                             cc_alphaW = cm_cc[["coefficients"]][["logistic"]][["W"]],
                             cc_alphaX = cm_cc[["coefficients"]][["logistic"]][["X"]],
                             cc_alphaZ = cm_cc[["coefficients"]][["logistic"]][["Z"]],
                             cc_betaW = cm_cc[["coefficients"]][["cox"]][["W"]],
                             cc_betaX = cm_cc[["coefficients"]][["cox"]][["X"]],
                             cc_betaZ = cm_cc[["coefficients"]][["cox"]][["Z"]])
    reslog = summary(cm_cc)[["coefficients"]][["logistic"]]
    rescox = summary(cm_cc)[["coefficients"]][["cox"]]
    sd_cca_df = data.frame(cc_alpha0 = reslog[1,3],
                           cc_alphaW = reslog[2,3],
                           cc_alphaX = reslog[3,3],
                           cc_alphaZ = reslog[4,3],
                           cc_betaW = rescox[1,3],
                           cc_betaX = rescox[2,3],
                           cc_betaZ = rescox[3,3])
  } else {
  cm_cc = cureph(Surv.cure(Y,status) ~ W + X, formula2 = ~ W + Z,
                  data = data_cca)
  coef_cca_df = data.frame(cc_alpha0 = cm_cc[["coefficients"]][["logistic"]][["(Intercept)"]],
                           cc_alphaW = cm_cc[["coefficients"]][["logistic"]][["W"]],
                           cc_alphaX = cm_cc[["coefficients"]][["logistic"]][["X"]],
                           cc_betaW = cm_cc[["coefficients"]][["cox"]][["W"]],
                           cc_betaZ = cm_cc[["coefficients"]][["cox"]][["Z"]])
  reslog = summary(cm_cc)[["coefficients"]][["logistic"]]
  rescox = summary(cm_cc)[["coefficients"]][["cox"]]
  sd_cca_df = data.frame(cc_alpha0 = reslog[1,3],
                         cc_alphaW = reslog[2,3],
                         cc_alphaX = reslog[3,3],
                         cc_betaW = rescox[1,3],
                         cc_betaZ = rescox[2,3]) }
  
  
  #exact conditional distribution
  if (scenario == "E") {
    est_exact = mi_smcure_func(result_list_exact)
    rubin_exact = rubin_rules_func(est_exact[[1]], est_exact[[2]])
    names(rubin_exact[[1]]) = c("alpha_X0", "alpha_W", "alpha_X", "alpha_Z", "beta_W", "beta_X", "beta_Z")
    names(rubin_exact[[2]]) = c("alpha_X0", "alpha_W", "alpha_X", "alpha_Z", "beta_W", "beta_X", "beta_Z")
    coef_exact_df = data.frame(exact_alpha0 = rubin_exact[[1]][["alpha_X0"]],
                               exact_alphaW = rubin_exact[[1]][["alpha_W"]],
                               exact_alphaX = rubin_exact[[1]][["alpha_X"]],
                               exact_alphaZ = rubin_exact[[1]][["alpha_Z"]],
                               exact_betaW = rubin_exact[[1]][["beta_W"]],
                               exact_betaX = rubin_exact[[1]][["beta_X"]],
                               exact_betaZ = rubin_exact[[1]][["beta_Z"]])
    sd_exact_df = data.frame(exact_alpha0 = rubin_exact[[2]][["alpha_X0"]],
                             exact_alphaW = rubin_exact[[2]][["alpha_W"]],
                             exact_alphaX = rubin_exact[[2]][["alpha_X"]],
                             exact_alphaZ = rubin_exact[[2]][["alpha_Z"]],
                             exact_betaW = rubin_exact[[2]][["beta_W"]],
                             exact_betaX = rubin_exact[[2]][["beta_X"]],
                             exact_betaZ = rubin_exact[[2]][["beta_Z"]])
    
  } else {
  est_exact = mi_smcure_func(result_list_exact)
  rubin_exact = rubin_rules_func(est_exact[[1]], est_exact[[2]])
  names(rubin_exact[[1]]) = c("alpha_X0", "alpha_W", "alpha_X", "beta_W", "beta_Z")
  names(rubin_exact[[2]]) = c("alpha_X0", "alpha_W", "alpha_X", "beta_W", "beta_Z")
  coef_exact_df = data.frame(exact_alpha0 = rubin_exact[[1]][["alpha_X0"]],
                             exact_alphaW = rubin_exact[[1]][["alpha_W"]],
                             exact_alphaX = rubin_exact[[1]][["alpha_X"]],
                             exact_betaW = rubin_exact[[1]][["beta_W"]],
                             exact_betaZ = rubin_exact[[1]][["beta_Z"]])
  sd_exact_df = data.frame(exact_alpha0 = rubin_exact[[2]][["alpha_X0"]],
                           exact_alphaW = rubin_exact[[2]][["alpha_W"]],
                           exact_alphaX = rubin_exact[[2]][["alpha_X"]],
                           exact_betaW = rubin_exact[[2]][["beta_W"]],
                           exact_betaZ = rubin_exact[[2]][["beta_Z"]]) }
  
  
  #approximate conditional distribution
  if (scenario == "E") {
    est_approx = mi_smcure_func(result_list_approx)
    rubin_approx = rubin_rules_func(est_approx[[1]], est_approx[[2]])
    names(rubin_approx[[1]]) = c("alpha_X0", "alpha_W", "alpha_X", "alpha_Z", "beta_W", "beta_X", "beta_Z")
    names(rubin_approx[[2]]) = c("alpha_X0", "alpha_W", "alpha_X", "alpha_Z", "beta_W", "beta_X", "beta_Z")
    coef_approx_df = data.frame(approx_alpha0 = rubin_approx[[1]][["alpha_X0"]],
                                approx_alphaW = rubin_approx[[1]][["alpha_W"]],
                                approx_alphaX = rubin_approx[[1]][["alpha_X"]],
                                approx_alphaZ = rubin_approx[[1]][["alpha_Z"]],
                                approx_betaW = rubin_approx[[1]][["beta_W"]],
                                approx_betaX = rubin_approx[[1]][["beta_X"]],
                                approx_betaZ = rubin_approx[[1]][["beta_Z"]])
    sd_approx_df = data.frame(approx_alpha0 = rubin_approx[[2]][["alpha_X0"]],
                              approx_alphaW = rubin_approx[[2]][["alpha_W"]],
                              approx_alphaX = rubin_approx[[2]][["alpha_X"]],
                              approx_alphaZ = rubin_approx[[2]][["alpha_Z"]],
                              approx_betaW = rubin_approx[[2]][["beta_W"]],
                              approx_betaX = rubin_approx[[2]][["beta_X"]],
                              approx_betaZ = rubin_approx[[2]][["beta_Z"]])
  } else {
  est_approx = mi_smcure_func(result_list_approx)
  rubin_approx = rubin_rules_func(est_approx[[1]], est_approx[[2]])
  names(rubin_approx[[1]]) = c("alpha_X0", "alpha_W", "alpha_X", "beta_W", "beta_Z")
  names(rubin_approx[[2]]) = c("alpha_X0", "alpha_W", "alpha_X", "beta_W", "beta_Z")
  coef_approx_df = data.frame(approx_alpha0 = rubin_approx[[1]][["alpha_X0"]],
                              approx_alphaW = rubin_approx[[1]][["alpha_W"]],
                              approx_alphaX = rubin_approx[[1]][["alpha_X"]],
                              approx_betaW = rubin_approx[[1]][["beta_W"]],
                              approx_betaZ = rubin_approx[[1]][["beta_Z"]])
  sd_approx_df = data.frame(approx_alpha0 = rubin_approx[[2]][["alpha_X0"]],
                            approx_alphaW = rubin_approx[[2]][["alpha_W"]],
                            approx_alphaX = rubin_approx[[2]][["alpha_X"]],
                            approx_betaW = rubin_approx[[2]][["beta_W"]],
                            approx_betaZ = rubin_approx[[2]][["beta_Z"]]) }
  
  
  
  
  #create a matrix with all the regression coefficients
  return(list(coef = cbind(seed, coef_all_df, coef_cca_df, coef_exact_df, coef_approx_df),
              sd = cbind(seed, sd_all_df, sd_cca_df, sd_exact_df, sd_approx_df),
              infomat = cbind(seed, infomat)))
  
}


cl = makeCluster(100)
registerDoParallel(cl)


coef_mat = foreach(i=1:I, .export = c(".GlobalEnv"), .combine = "rbind", 
                  .packages = c("mice","survival","survminer","dplyr","extRemes","curephEM")) %dopar%{
  comp_coef(n, M, K, W_distribution)
}


stopCluster(cl)


save.image(
  file = paste0(
    "simulation/intermediate_results/",
    "simulation_scenario_",
    scenario,
    ".RData"
  )
)
