# Supplementary material for: A Multiple Imputation Approach to Distinguish Curative From Life‐Prolonging Effects in the Presence of Missing Covariates
Source: Biom J. 2026 Jun 8;68(3):e70144. doi: 10.1002/bimj.70144 (PMC13244124; doi:10.1002/bimj.70144)
Supplement: Supplementary file 1 — Supporting File: bimj70144‐sup‐0001‐DataCode.zip. [file BIMJ-68-e70144-s001.zip › bimj.202500197_code_data/Code_and_Data/simulation/imputation_cure_simulation_spotcheck.R]

library(curephEM)
library(mice)
library(survival)
library(dplyr)
library(extRemes)
library(doParallel)
library(foreach)

####################
# initial settings #
####################

# Scenario to be checked.
# Change this value manually to run the spot-check for another scenario.
# Possible values: "A", "B", "C", "D", "E", "F", "G", "H".
scenario = "A"

# import functions
source("simulation/functions.R")

# import parameters
source("simulation/parameters.R")

# ----------------------------------------
# spot-check settings
# ----------------------------------------

# load original intermediate results only to retrieve stored seeds
load(paste0("simulation/intermediate_results/simulation_scenario_", scenario, ".RData"))

# extract unique seeds used in the original simulation
all_seeds = vapply(coef_mat[1:1000], function(x) x$seed[1], numeric(1))
selected_seeds = all_seeds[1:10]
I = length(selected_seeds)


comp_coef = function(n, M, K, W_distribution, seed = NULL) {
  if (is.null(seed)) stop("A seed must be provided in the spot-check script.")
  set.seed(seed)
  
  
  #############
  # variables #
  #############
  
  XZW = mvtnorm::rmvnorm(
    n, c(0.5, 0.5, 0.5),
    matrix(c(1,0.5,0.5,0.5,1,0.5,0.5,0.5,1), nrow = 3, ncol = 3)
  )
  X = ifelse(XZW[,1] > 0.5, 1, 0)
  Z = ifelse(XZW[,2] > 0.5, 1, 0)
  
  if (scenario == "H") {
    W = rexp(n, rate = 1)
  } else {
    if (W_distribution == "Normal") {
      W = XZW[,3]
    } else if (W_distribution == "Bernoulli") {
      W = ifelse(XZW[,3] > 0.5, 1, 0)
    }
  }
  
  
  #############
  # incidence #
  #############
  
  X0 = rep(1, n)
  if (scenario == "E") {
    lp_incidence = cbind(X0, W, X, Z)
  } else {
    lp_incidence = cbind(X0, W, X)
  }
  
  P = as.vector(p_func(alpha_values, lp_incidence))
  G_expect = rbinom(n, size = 1, prob = P)
  
  
  ###########
  # latency #
  ###########
  
  if (scenario == "E") {
    lp_latency = cbind(W, X, Z)
  } else {
    lp_latency = cbind(W, Z)
  }
  
  Y = rep(0, n)
  
  u = runif(n)
  time = as.numeric((-log(u) / (lambda * exp(lp_latency %*% beta_values)))^(1 / rho))
  
  time[time > tau_0] = tau_0
  time[which(G_expect == 0)] = 20000
  Y = time
  
  
  # censoring
  C = as.numeric(rexp(n, cens_rate))
  C[C > tau_1] = tau_1
  
  TgreatC = which(time > C)
  Y[TgreatC] = C[TgreatC]
  status = as.numeric(time <= C)
  
  
  # observed uncured indicator
  dataKM = as.data.frame(cbind(Y, status))
  fitKM = survfit(Surv(Y, status) ~ 1, data = dataKM)
  plateau = fitKM$time[tail(which((diff(fitKM$surv) < 0) == TRUE), 1) + 1]
  G = ifelse(status == 1, 1, ifelse(Y > plateau, 0, NA))
  
  
  # summary statistics on cure and censoring rates
  nobs_plateau = sum(Y > plateau)
  infomat = matrix(0, nrow = 1, ncol = 6)
  colnames(infomat) = c("n", "Cure rate", "Cens.rate", "Cens.level",
                        "% obs in plateau", "% cured in plateau")
  infomat[1, 1] = n
  infomat[1, 2] = round(length(which(G_expect == 0)) / n * 100, 3)
  infomat[1, 3] = cens_rate
  infomat[1, 4] = round(sum(1 - status) / n * 100, 3)
  infomat[1, 5] = round(nobs_plateau / n * 100, 3)
  infomat[1, 6] = round(sum(G_expect[which(Y > plateau)] == 0) / nobs_plateau * 100, 3)
  
  
  # create data frame for the analysis with no missing values
  data_full = data.frame(Y, status, W, X0, X, Z, G)
  
  
  ## missing mechanisms
  W_mcar_15 = rep(0, n)
  W_mcar_15[sample(1:n, 0.15 * n)] = NA
  
  W_mcar_30 = rep(0, n)
  W_mcar_30[sample(1:n, 0.3 * n)] = NA
  
  data = data_full
  data_mar = ampute(data[, -ncol(data)], prop = 0.3, patterns = c(1,1,0,1,1,1), mech = "MAR")
  data_mar_bis = data_mar$amp
  
  data_mar_XZ = ampute(
    data[, -ncol(data)],
    prop = 0.3,
    patterns = c(1,1,0,1,1,1),
    mech = "MAR",
    weights = c(0,0,0,1,1,1)
  )
  data_mar_bis_XZ = data_mar_XZ$amp
  
  if (miss_mech == "MCAR_15") {
    W[is.na(W_mcar_15)] = NA
  } else if (miss_mech == "MCAR_30") {
    W[is.na(W_mcar_30)] = NA
  } else if (miss_mech == "MAR") {
    W = data_mar_bis$W
  } else if (miss_mech == "MAR_bis") {
    W = data_mar_bis_XZ$W
  }
  
  
  ## create a dataframe for the MI and CCA
  data_miss = data.frame(Y, status, W, X0, X, Z, G)
  data_cca = data_miss[!is.na(data_miss$W), ]
  
  
  ##############
  # imputation #
  ##############
  
  if (scenario == "E") {
    fit_cure = cureph(Surv.cure(Y, status) ~ W + X + Z, formula2 = ~ W + X + Z,
                      data = data_full[, -dim(data_full)[2]])
    alpha_X0 = fit_cure[["coefficients"]][["logistic"]][["(Intercept)"]]
    alpha_W  = fit_cure[["coefficients"]][["logistic"]][["W"]]
    alpha_X  = fit_cure[["coefficients"]][["logistic"]][["X"]]
    alpha_Z  = fit_cure[["coefficients"]][["logistic"]][["Z"]]
    beta_W   = fit_cure[["coefficients"]][["cox"]][["W"]]
    beta_X   = fit_cure[["coefficients"]][["cox"]][["X"]]
    beta_Z   = fit_cure[["coefficients"]][["cox"]][["Z"]]
  } else {
    fit_cure = cureph(Surv.cure(Y, status) ~ W + X, formula2 = ~ W + Z,
                      data = data_full[, -dim(data_full)[2]])
    alpha_X0 = fit_cure[["coefficients"]][["logistic"]][["(Intercept)"]]
    alpha_W  = fit_cure[["coefficients"]][["logistic"]][["W"]]
    alpha_X  = fit_cure[["coefficients"]][["logistic"]][["X"]]
    beta_W   = fit_cure[["coefficients"]][["cox"]][["W"]]
    beta_Z   = fit_cure[["coefficients"]][["cox"]][["Z"]]
  }
  
  if (scenario == "E") {
    fit_cox = coxph(Surv(Y, status) ~ W + X + Z, data = data_full, method = "breslow")
  } else {
    fit_cox = coxph(Surv(Y, status) ~ W + Z, data = data_full, method = "breslow")
  }
  risk = basehaz(fit_cox, centered = FALSE)
  colnames(risk)[2] = "Y"
  data_miss = left_join(data_miss, risk)
  colnames(data_miss)[8] = "H0"
  
  missing_indices = which(is.na(data_miss$W))
  for (i in missing_indices) {
    data_miss$W[i] = runif(1)
  }
  
  result_list_exact = list()
  result_list_approx = list()
  
  for (k in 1:K) {
    
    cat(
      paste0(Sys.time(), " - seed=", seed, " - k=", k, " / ", K, "\n"),
      file = paste0("progress_seed_", seed, ".txt"),
      append = TRUE
    )
    
    for (m in 1:M) {
      
      ### STEP 1
      if (scenario == "E") {
        data_miss$pi = as.vector(p_func(
          c(alpha_X0, alpha_W, alpha_X, alpha_Z),
          cbind(data_miss$X0, data_miss$W, data_miss$X, data_miss$Z)
        ))
      } else {
        data_miss$pi = as.vector(p_func(
          c(alpha_X0, alpha_W, alpha_X),
          cbind(data_miss$X0, data_miss$W, data_miss$X)
        ))
      }
      
      uncured = data_miss[G_expect == 1, ]
      if (scenario == "E") {
        uncured$surv = surv_uncured_func(uncured, beta_W, beta_X, beta_Z)
      } else {
        uncured$surv = surv_uncured_func(uncured, beta_W, beta_Z)
      }
      data_miss$surv = 1
      data_miss[G_expect == 1, ]$surv = uncured$surv
      
      data_miss$Q = Q_func(data_miss, plateau)
      
      if (scenario == "E") {
        data_miss$H0 = H0_func(data_miss, c(beta_W, beta_X, beta_Z))
      } else {
        data_miss$H0 = H0_func(data_miss, c(beta_W, beta_Z))
      }
      
      ### STEP 2
      cure_param = cure_func(data_miss)
      cox_param = cox_uncured_func(data_miss)
      parameters = lin_pred_func(data_miss, cure_param, cox_param)
      
      if (scenario == "E") {
        alpha_X0 = parameters$alpha_X0
        alpha_W  = parameters$alpha_W
        alpha_X  = parameters$alpha_X
        alpha_Z  = parameters$alpha_Z
        beta_W   = parameters$beta_W
        beta_X   = parameters$beta_X
        beta_Z   = parameters$beta_Z
      } else {
        alpha_X0 = parameters$alpha_X0
        alpha_W  = parameters$alpha_W
        alpha_X  = parameters$alpha_X
        beta_W   = parameters$beta_W
        beta_Z   = parameters$beta_Z
      }
      data_miss$lp_cure = parameters$lp_cure
      data_miss$lp_surv = parameters$lp_surv
      
      ### STEP 3
      data_miss$G = impute_G_func(data_miss)
      
      ### STEP 4
      first_iter = (m == 1)
      
      if (scenario == "E") {
        exact = imputation_exact_func(
          data_miss, missing_indices,
          alpha_X0, alpha_W, alpha_X, alpha_Z,
          beta_W, beta_X, beta_Z,
          first_iter
        )
      } else {
        exact = imputation_exact_func(
          data_miss, missing_indices,
          alpha_X0, alpha_W, alpha_X, beta_W, beta_Z,
          first_iter
        )
      }
      
      approx = imputation_approx_func(data_miss, missing_indices, k)
    }
    
    result_list_exact[[k]] = exact
    result_list_approx[[k]] = approx
  }
  
  
  ##############
  # cure model #
  ##############
  
  if (scenario == "E") {
    cm_all = cureph(Surv.cure(Y, status) ~ W + X + Z, formula2 = ~ W + X + Z,
                    data = data_full[, -dim(data_full)[2]])
    coef_all_df = data.frame(
      full_alpha0 = cm_all[["coefficients"]][["logistic"]][["(Intercept)"]],
      full_alphaW = cm_all[["coefficients"]][["logistic"]][["W"]],
      full_alphaX = cm_all[["coefficients"]][["logistic"]][["X"]],
      full_alphaZ = cm_all[["coefficients"]][["logistic"]][["Z"]],
      full_betaW  = cm_all[["coefficients"]][["cox"]][["W"]],
      full_betaX  = cm_all[["coefficients"]][["cox"]][["X"]],
      full_betaZ  = cm_all[["coefficients"]][["cox"]][["Z"]]
    )
    reslog = summary(cm_all)[["coefficients"]][["logistic"]]
    rescox = summary(cm_all)[["coefficients"]][["cox"]]
    sd_all_df = data.frame(
      full_alpha0 = reslog[1,3],
      full_alphaW = reslog[2,3],
      full_alphaX = reslog[3,3],
      full_alphaZ = reslog[4,3],
      full_betaW  = rescox[1,3],
      full_betaX  = rescox[2,3],
      full_betaZ  = rescox[3,3]
    )
  } else {
    cm_all = cureph(Surv.cure(Y, status) ~ W + X, formula2 = ~ W + Z,
                    data = data_full[, -dim(data_full)[2]])
    coef_all_df = data.frame(
      full_alpha0 = cm_all[["coefficients"]][["logistic"]][["(Intercept)"]],
      full_alphaW = cm_all[["coefficients"]][["logistic"]][["W"]],
      full_alphaX = cm_all[["coefficients"]][["logistic"]][["X"]],
      full_betaW  = cm_all[["coefficients"]][["cox"]][["W"]],
      full_betaZ  = cm_all[["coefficients"]][["cox"]][["Z"]]
    )
    reslog = summary(cm_all)[["coefficients"]][["logistic"]]
    rescox = summary(cm_all)[["coefficients"]][["cox"]]
    sd_all_df = data.frame(
      full_alpha0 = reslog[1,3],
      full_alphaW = reslog[2,3],
      full_alphaX = reslog[3,3],
      full_betaW  = rescox[1,3],
      full_betaZ  = rescox[2,3]
    )
  }
  
  if (scenario == "E") {
    cm_cc = cureph(Surv.cure(Y, status) ~ W + X + Z, formula2 = ~ W + X + Z, data = data_cca)
    coef_cca_df = data.frame(
      cc_alpha0 = cm_cc[["coefficients"]][["logistic"]][["(Intercept)"]],
      cc_alphaW = cm_cc[["coefficients"]][["logistic"]][["W"]],
      cc_alphaX = cm_cc[["coefficients"]][["logistic"]][["X"]],
      cc_alphaZ = cm_cc[["coefficients"]][["logistic"]][["Z"]],
      cc_betaW  = cm_cc[["coefficients"]][["cox"]][["W"]],
      cc_betaX  = cm_cc[["coefficients"]][["cox"]][["X"]],
      cc_betaZ  = cm_cc[["coefficients"]][["cox"]][["Z"]]
    )
    reslog = summary(cm_cc)[["coefficients"]][["logistic"]]
    rescox = summary(cm_cc)[["coefficients"]][["cox"]]
    sd_cca_df = data.frame(
      cc_alpha0 = reslog[1,3],
      cc_alphaW = reslog[2,3],
      cc_alphaX = reslog[3,3],
      cc_alphaZ = reslog[4,3],
      cc_betaW  = rescox[1,3],
      cc_betaX  = rescox[2,3],
      cc_betaZ  = rescox[3,3]
    )
  } else {
    cm_cc = cureph(Surv.cure(Y, status) ~ W + X, formula2 = ~ W + Z, data = data_cca)
    coef_cca_df = data.frame(
      cc_alpha0 = cm_cc[["coefficients"]][["logistic"]][["(Intercept)"]],
      cc_alphaW = cm_cc[["coefficients"]][["logistic"]][["W"]],
      cc_alphaX = cm_cc[["coefficients"]][["logistic"]][["X"]],
      cc_betaW  = cm_cc[["coefficients"]][["cox"]][["W"]],
      cc_betaZ  = cm_cc[["coefficients"]][["cox"]][["Z"]]
    )
    reslog = summary(cm_cc)[["coefficients"]][["logistic"]]
    rescox = summary(cm_cc)[["coefficients"]][["cox"]]
    sd_cca_df = data.frame(
      cc_alpha0 = reslog[1,3],
      cc_alphaW = reslog[2,3],
      cc_alphaX = reslog[3,3],
      cc_betaW  = rescox[1,3],
      cc_betaZ  = rescox[2,3]
    )
  }
  
  if (scenario == "E") {
    est_exact = mi_smcure_func(result_list_exact)
    rubin_exact = rubin_rules_func(est_exact[[1]], est_exact[[2]])
    names(rubin_exact[[1]]) = c("alpha_X0", "alpha_W", "alpha_X", "alpha_Z", "beta_W", "beta_X", "beta_Z")
    names(rubin_exact[[2]]) = c("alpha_X0", "alpha_W", "alpha_X", "alpha_Z", "beta_W", "beta_X", "beta_Z")
    coef_exact_df = data.frame(
      exact_alpha0 = rubin_exact[[1]][["alpha_X0"]],
      exact_alphaW = rubin_exact[[1]][["alpha_W"]],
      exact_alphaX = rubin_exact[[1]][["alpha_X"]],
      exact_alphaZ = rubin_exact[[1]][["alpha_Z"]],
      exact_betaW  = rubin_exact[[1]][["beta_W"]],
      exact_betaX  = rubin_exact[[1]][["beta_X"]],
      exact_betaZ  = rubin_exact[[1]][["beta_Z"]]
    )
    sd_exact_df = data.frame(
      exact_alpha0 = rubin_exact[[2]][["alpha_X0"]],
      exact_alphaW = rubin_exact[[2]][["alpha_W"]],
      exact_alphaX = rubin_exact[[2]][["alpha_X"]],
      exact_alphaZ = rubin_exact[[2]][["alpha_Z"]],
      exact_betaW  = rubin_exact[[2]][["beta_W"]],
      exact_betaX  = rubin_exact[[2]][["beta_X"]],
      exact_betaZ  = rubin_exact[[2]][["beta_Z"]]
    )
  } else {
    est_exact = mi_smcure_func(result_list_exact)
    rubin_exact = rubin_rules_func(est_exact[[1]], est_exact[[2]])
    names(rubin_exact[[1]]) = c("alpha_X0", "alpha_W", "alpha_X", "beta_W", "beta_Z")
    names(rubin_exact[[2]]) = c("alpha_X0", "alpha_W", "alpha_X", "beta_W", "beta_Z")
    coef_exact_df = data.frame(
      exact_alpha0 = rubin_exact[[1]][["alpha_X0"]],
      exact_alphaW = rubin_exact[[1]][["alpha_W"]],
      exact_alphaX = rubin_exact[[1]][["alpha_X"]],
      exact_betaW  = rubin_exact[[1]][["beta_W"]],
      exact_betaZ  = rubin_exact[[1]][["beta_Z"]]
    )
    sd_exact_df = data.frame(
      exact_alpha0 = rubin_exact[[2]][["alpha_X0"]],
      exact_alphaW = rubin_exact[[2]][["alpha_W"]],
      exact_alphaX = rubin_exact[[2]][["alpha_X"]],
      exact_betaW  = rubin_exact[[2]][["beta_W"]],
      exact_betaZ  = rubin_exact[[2]][["beta_Z"]]
    )
  }
  
  if (scenario == "E") {
    est_approx = mi_smcure_func(result_list_approx)
    rubin_approx = rubin_rules_func(est_approx[[1]], est_approx[[2]])
    names(rubin_approx[[1]]) = c("alpha_X0", "alpha_W", "alpha_X", "alpha_Z", "beta_W", "beta_X", "beta_Z")
    names(rubin_approx[[2]]) = c("alpha_X0", "alpha_W", "alpha_X", "alpha_Z", "beta_W", "beta_X", "beta_Z")
    coef_approx_df = data.frame(
      approx_alpha0 = rubin_approx[[1]][["alpha_X0"]],
      approx_alphaW = rubin_approx[[1]][["alpha_W"]],
      approx_alphaX = rubin_approx[[1]][["alpha_X"]],
      approx_alphaZ = rubin_approx[[1]][["alpha_Z"]],
      approx_betaW  = rubin_approx[[1]][["beta_W"]],
      approx_betaX  = rubin_approx[[1]][["beta_X"]],
      approx_betaZ  = rubin_approx[[1]][["beta_Z"]]
    )
    sd_approx_df = data.frame(
      approx_alpha0 = rubin_approx[[2]][["alpha_X0"]],
      approx_alphaW = rubin_approx[[2]][["alpha_W"]],
      approx_alphaX = rubin_approx[[2]][["alpha_X"]],
      approx_alphaZ = rubin_approx[[2]][["alpha_Z"]],
      approx_betaW  = rubin_approx[[2]][["beta_W"]],
      approx_betaX  = rubin_approx[[2]][["beta_X"]],
      approx_betaZ  = rubin_approx[[2]][["beta_Z"]]
    )
  } else {
    est_approx = mi_smcure_func(result_list_approx)
    rubin_approx = rubin_rules_func(est_approx[[1]], est_approx[[2]])
    names(rubin_approx[[1]]) = c("alpha_X0", "alpha_W", "alpha_X", "beta_W", "beta_Z")
    names(rubin_approx[[2]]) = c("alpha_X0", "alpha_W", "alpha_X", "beta_W", "beta_Z")
    coef_approx_df = data.frame(
      approx_alpha0 = rubin_approx[[1]][["alpha_X0"]],
      approx_alphaW = rubin_approx[[1]][["alpha_W"]],
      approx_alphaX = rubin_approx[[1]][["alpha_X"]],
      approx_betaW  = rubin_approx[[1]][["beta_W"]],
      approx_betaZ  = rubin_approx[[1]][["beta_Z"]]
    )
    sd_approx_df = data.frame(
      approx_alpha0 = rubin_approx[[2]][["alpha_X0"]],
      approx_alphaW = rubin_approx[[2]][["alpha_W"]],
      approx_alphaX = rubin_approx[[2]][["alpha_X"]],
      approx_betaW  = rubin_approx[[2]][["beta_W"]],
      approx_betaZ  = rubin_approx[[2]][["beta_Z"]]
    )
  }
  
  return(list(
    coef = cbind(seed, coef_all_df, coef_cca_df, coef_exact_df, coef_approx_df),
    sd   = cbind(seed, sd_all_df, sd_cca_df, sd_exact_df, sd_approx_df),
    infomat = cbind(seed, infomat)
  ))
}


# ----------------------------------------
# sequential execution
# ----------------------------------------

# Parallel execution for the reduced spot-check version.
# The number of cores is chosen automatically and is suitable for a standard PC.
n_cores = max(1, parallel::detectCores() - 1)

cl = parallel::makeCluster(n_cores)
doParallel::registerDoParallel(cl)

logfile = paste0("spotcheck_log_scenario_", scenario, ".txt")
cat("Starting spot-check\n", file = logfile)

spotcheck_results = foreach(
  i = seq_along(selected_seeds),
  .packages = c("mice", "survival", "dplyr", "extRemes", "curephEM", "mvtnorm")
) %dopar% {
  
  cat(
    paste0(Sys.time(), " - Starting iteration ", i,
           " seed = ", selected_seeds[i], "\n"),
    file = logfile,
    append = TRUE
  )
  
  res = comp_coef(n, M, K, W_distribution, seed = selected_seeds[i])
  
  cat(
    paste0(Sys.time(), " - Finished iteration ", i, "\n"),
    file = logfile,
    append = TRUE
  )
  
  res
}

parallel::stopCluster(cl)

coef_mat = do.call(rbind, lapply(spotcheck_results, function(x) x$coef))
sd_mat   = do.call(rbind, lapply(spotcheck_results, function(x) x$sd))
info_mat = do.call(rbind, lapply(spotcheck_results, function(x) x$infomat))

save(
  scenario,
  selected_seeds,
  I, M, K, n,
  coef_mat,
  sd_mat,
  info_mat,
  file = paste0(
    "simulation/intermediate_results_spotcheck/",
    "simulation_scenario_",
    scenario,
    "_spotcheck.RData"
  )
)
