# Supplementary material for: A Multiple Imputation Approach to Distinguish Curative From Life‐Prolonging Effects in the Presence of Missing Covariates
Source: Biom J. 2026 Jun 8;68(3):e70144. doi: 10.1002/bimj.70144 (PMC13244124; doi:10.1002/bimj.70144)
Supplement: Supplementary file 1 — Supporting File: bimj70144‐sup‐0001‐DataCode.zip. [file BIMJ-68-e70144-s001.zip › bimj.202500197_code_data/Code_and_Data/simulation/parameters.R]

#parameters

if (scenario == "A"){
  I = 1000 #number of datasets
  n = 500 #number of observations
  M = 10 #number of iterations
  K = 15 #number of imputed data sets
  W_distribution = "Bernoulli" #type of distribution
  miss_mech = "MCAR_15" #missing mechanism
  alpha_values= c(1, -1, 0.5) #incidence
  gamma_values = c(0.138, 0) 
  rho = 1.45
  lambda = 0.25 
  beta_values = -gamma_values*rho #latency
  mi = -log(lambda)/rho
  sigma = 1/rho
  cens_rate = 0.08 #censoring rate
  tau_0 = 8 #truncation of survival times
  tau_1 = 10 #end of study 
  sd = 1
}

if (scenario == "B"){  
  I = 1000 
  n = 500 
  M = 10 
  K = 30 
  W_distribution = "Normal" 
  miss_mech = "MCAR_30" 
  alpha_values = c(0.1,0.5,0.5) 
  gamma_values = c(-0.345,-0.345)
  rho = 1.45
  lambda = 0.25
  beta_values = -gamma_values*rho 
  mi = -log(lambda)/rho
  sigma = 1/rho
  cens_rate = 0.1
  tau_0 = 8
  tau_1 = 10
  sd = 1
}

if (scenario == "C"){
  I = 250 
  n = 500 
  M = 10 
  K = 30 
  W_distribution = "Normal" 
  miss_mech = "MAR" 
  alpha_values = c(0.1,0.5,0.5)
  gamma_values = c(-0.345,-0.345)
  rho = 1.45 
  lambda = 0.25
  beta_values = -gamma_values*rho
  mi = -log(lambda)/rho
  sigma = 1/rho
  cens_rate = 0.1
  tau_0 = 8
  tau_1 = 10
  sd = 1
}


if (scenario == "D"){  
  I = 1000 
  n = 500 
  M = 10 
  K = 30 
  W_distribution = "Normal" 
  miss_mech = "MAR_bis" 
  alpha_values = c(0.1,0.5,0.5)
  gamma_values = c(-0.345,-0.345)
  rho = 1.45 
  lambda = 0.25
  beta_values = -gamma_values*rho
  mi = -log(lambda)/rho
  sigma = 1/rho
  cens_rate = 0.1
  tau_0 = 8
  tau_1 = 10
  sd = 1
}


if (scenario == "E"){  
  I = 1000 
  n = 500 
  M = 10 
  K = 30 
  W_distribution = "Normal" 
  miss_mech = "MAR" 
  alpha_values = c(0.1,0.5,0.5,0)
  gamma_values = c(-0.345,0,-0.345)
  rho = 1.45 
  lambda = 0.25
  beta_values = -gamma_values*rho
  mi = -log(lambda)/rho
  sigma = 1/rho
  cens_rate = 0.1
  tau_0 = 8
  tau_1 = 10
  sd = 1
}


if (scenario == "F"){  
  I = 1000 
  n = 500 
  M = 10 
  K = 30 
  W_distribution = "Normal" 
  miss_mech = "MAR" 
  alpha_values = c(0.1,0.5,0.5)
  gamma_values = c(0,-0.345)
  rho = 1.45 
  lambda = 0.25
  beta_values = -gamma_values*rho
  mi = -log(lambda)/rho
  sigma = 1/rho
  cens_rate = 0.1
  tau_0 = 8
  tau_1 = 10
  sd = 1
}


if (scenario == "G"){  
  I = 1000 
  n = 500 
  M = 10 
  K = 30 
  W_distribution = "Normal" 
  miss_mech = "MAR" 
  alpha_values = c(0.1,0,0.5)
  gamma_values = c(-0.345,-0.345)
  rho = 1.45 
  lambda = 0.25
  beta_values = -gamma_values*rho
  mi = -log(lambda)/rho
  sigma = 1/rho
  cens_rate = 0.1
  tau_0 = 8
  tau_1 = 10
  sd = 1
}


if (scenario == "H"){  
  I = 1000 
  n = 500 
  M = 10 
  K = 30 
  W_distribution = "Normal" 
  miss_mech = "MAR" 
  alpha_values = c(0.1,0.5,0.5)
  gamma_values = c(-0.345,-0.345)
  rho = 1.45 
  lambda = 0.25
  beta_values = -gamma_values*rho
  mi = -log(lambda)/rho
  sigma = 1/rho
  cens_rate = 0.1
  tau_0 = 8
  tau_1 = 10
  sd = 1
}


real_parameters = c(alpha_values,beta_values)
