# Supplementary material for: A Multiple Imputation Approach to Distinguish Curative From Life‐Prolonging Effects in the Presence of Missing Covariates
Source: Biom J. 2026 Jun 8;68(3):e70144. doi: 10.1002/bimj.70144 (PMC13244124; doi:10.1002/bimj.70144)
Supplement: Supplementary file 1 — Supporting File: bimj70144‐sup‐0001‐DataCode.zip. [file BIMJ-68-e70144-s001.zip › bimj.202500197_code_data/Code_and_Data/simulation/results_sim.R]

######################
# Creates Tables 1-4 #
######################

# --------------------
# Helpers
# --------------------

method_labels_bj = c(
  full   = "Full data",
  cc     = "Complete-case",
  exact  = "Exact",
  approx = "Approximate"
)

format_num_bj = function(x, digits = 2) {
  formatC(x, format = "f", digits = digits)
}

compute_metrics_bj = function(coef, sd, real_parameters, params, label, n_sim) {
  res = data.frame(
    Parameter   = params,
    Method      = label,
    MeanAbsBias = NA_real_,
    MSE         = NA_real_,
    Coverage    = NA_real_,
    CI_Width    = NA_real_,
    SE          = NA_real_,
    MCSE        = NA_real_,
    stringsAsFactors = FALSE
  )
  
  for (i in seq_along(params)) {
    p = params[i]
    est = coef[[paste0(label, "_", p)]]
    se  = sd[[paste0(label, "_", p)]]
    
    ci_lower = est - 1.96 * se
    ci_upper = est + 1.96 * se
    in_interval = (real_parameters[i] >= ci_lower & real_parameters[i] <= ci_upper)
    
    res$MeanAbsBias[i] = mean(abs(real_parameters[i] - est))
    res$MSE[i]         = mean((real_parameters[i] - est)^2)
    res$Coverage[i]    = mean(in_interval)
    res$CI_Width[i]    = mean(ci_upper - ci_lower)
    res$SE[i]          = mean(se)
    res$MCSE[i]        = stats::sd(est) / sqrt(n_sim)
  }
  
  res
}

get_scenario_results_bj = function(coef_mat, real_parameters, params, n_sim = 1000) {
  coef = do.call(rbind, coef_mat[1:n_sim])
  sd   = do.call(rbind, coef_mat[(n_sim + 1):(2 * n_sim)])
  
  res_full   = compute_metrics_bj(coef, sd, real_parameters, params, "full",   n_sim)
  res_cc     = compute_metrics_bj(coef, sd, real_parameters, params, "cc",     n_sim)
  res_exact  = compute_metrics_bj(coef, sd, real_parameters, params, "exact",  n_sim)
  res_approx = compute_metrics_bj(coef, sd, real_parameters, params, "approx", n_sim)
  
  out = rbind(res_full, res_cc, res_exact, res_approx)
  out$MethodLabel = method_labels_bj[out$Method]
  out
}

make_table_block_bj = function(res, scenario_name, scenario_subtitle, param_header,
                               params_all, digits_bias = 2, digits_width = 2) {
  
  methods_order = c("Full data", "Complete-case", "Exact", "Approximate")
  
  t1 = data.frame(
    Method = c(scenario_name, scenario_subtitle, methods_order),
    stringsAsFactors = FALSE
  )
  
  t2 = data.frame(
    Method = c(scenario_name, scenario_subtitle, methods_order),
    stringsAsFactors = FALSE
  )
  
  for (p in params_all) {
    t1[[p]] = ""
    t2[[p]] = ""
  }
  
  for (p in names(param_header)) {
    t1[1, p] = param_header[[p]]
    t2[1, p] = param_header[[p]]
  }
  
  for (i in seq_along(methods_order)) {
    meth = methods_order[i]
    rr = res[res$MethodLabel == meth, ]
    
    for (p in rr$Parameter) {
      row_p = rr[rr$Parameter == p, ]
      
      t1[i + 2, p] = paste0(
        format_num_bj(row_p$MeanAbsBias, digits_bias),
        " (", format_num_bj(row_p$MSE, digits_bias), ") ",
        format_num_bj(row_p$MCSE, digits_bias)
      )
      
      t2[i + 2, p] = paste0(
        format_num_bj(row_p$CI_Width, digits_width),
        " (", format_num_bj(row_p$Coverage, digits_width), ")"
      )
    }
  }
  
  list(table1 = t1, table2 = t2)
}

bind_blocks_bj = function(block_list) {
  out = do.call(rbind, unname(block_list))
  rownames(out) = NULL
  out
}


# -----------------------------
# Parameters and headers
# -----------------------------

params_A_to_D = c("alpha0", "alphaW", "alphaX", "betaW", "betaZ")
params_E      = c("alpha0", "alphaW", "alphaX", "alphaZ", "betaW", "betaX", "betaZ")

# Final manuscript column order
params_all = c("alpha0", "alphaW", "alphaX", "alphaZ", "betaW", "betaX", "betaZ")

header_A = c(
  alpha0 = "alpha0=1",
  alphaW = "alphaW=-1",
  alphaX = "alphaX=0.5",
  betaW  = "betaW=-0.2",
  betaZ  = "betaZ=0"
)

header_BCD = c(
  alpha0 = "alpha0=0.1",
  alphaW = "alphaW=0.5",
  alphaX = "alphaX=0.5",
  betaW  = "betaW=0.5",
  betaZ  = "betaZ=0.5"
)

header_E = c(
  alpha0 = "alpha0=0.1",
  alphaW = "alphaW=0.5",
  alphaX = "alphaX=0.5",
  alphaZ = "alphaZ=0",
  betaW  = "betaW=0.5",
  betaX  = "betaX=0",
  betaZ  = "betaZ=0.5"
)

# -----------------------------
# Scenario A
# -----------------------------
load("simulation/intermediate_results/simulation_scenario_A.RData")

res_A = get_scenario_results_bj(
  coef_mat = coef_mat,
  real_parameters = real_parameters,
  params = params_A_to_D,
  n_sim = 1000
)

blk_A = make_table_block_bj(
  res               = res_A,
  scenario_name     = "Scenario A",
  scenario_subtitle = "(15% MCAR)",
  param_header      = header_A,
  params_all        = params_all,
  digits_bias       = 2,
  digits_width      = 2
)

# -----------------------------
# Scenario B
# -----------------------------
load("simulation/intermediate_results/simulation_scenario_B.RData")

res_B = get_scenario_results_bj(
  coef_mat = coef_mat,
  real_parameters = real_parameters,
  params = params_A_to_D,
  n_sim = 1000
)

blk_B = make_table_block_bj(
  res               = res_B,
  scenario_name     = "Scenario B",
  scenario_subtitle = "(30% MCAR)",
  param_header      = header_BCD,
  params_all        = params_all,
  digits_bias       = 2,
  digits_width      = 2
)

# -----------------------------
# Scenario C
# -----------------------------
load("simulation/intermediate_results/simulation_scenario_C.RData")

res_C = get_scenario_results_bj(
  coef_mat = coef_mat,
  real_parameters = real_parameters,
  params = params_A_to_D,
  n_sim = 1000
)

blk_C = make_table_block_bj(
  res               = res_C,
  scenario_name     = "Scenario C",
  scenario_subtitle = "(30% MAR^3)",
  param_header      = header_BCD,
  params_all        = params_all,
  digits_bias       = 2,
  digits_width      = 2
)

# -----------------------------
# Scenario D
# -----------------------------
load("simulation/intermediate_results/simulation_scenario_D.RData")

res_D = get_scenario_results_bj(
  coef_mat = coef_mat,
  real_parameters = real_parameters,
  params = params_A_to_D,
  n_sim = 1000
)

blk_D = make_table_block_bj(
  res               = res_D,
  scenario_name     = "Scenario D",
  scenario_subtitle = "(30% MAR^4)",
  param_header      = header_BCD,
  params_all        = params_all,
  digits_bias       = 2,
  digits_width      = 2
)

# -----------------------------
# Scenario E
# -----------------------------
load("simulation/intermediate_results/simulation_scenario_E.RData")

res_E = get_scenario_results_bj(
  coef_mat = coef_mat,
  real_parameters = real_parameters,
  params = params_E,
  n_sim = 1000
)

blk_E = make_table_block_bj(
  res               = res_E,
  scenario_name     = "Scenario E",
  scenario_subtitle = "(30% MAR^5)",
  param_header      = header_E,
  params_all        = params_all,
  digits_bias       = 2,
  digits_width      = 2
)

# -----------------------------
# Final tables exactly in manuscript structure
# -----------------------------
Table1 = bind_blocks_bj(list(
  blk_A$table1,
  blk_B$table1,
  blk_C$table1,
  blk_D$table1,
  blk_E$table1
))

Table2 = bind_blocks_bj(list(
  blk_A$table2,
  blk_B$table2,
  blk_C$table2,
  blk_D$table2,
  blk_E$table2
))

colnames(Table1) = c("Method", "alpha0", "alphaW", "alphaX", "alphaZ", "betaW", "betaX", "betaZ")
colnames(Table2) = c("Method", "alpha0", "alphaW", "alphaX", "alphaZ", "betaW", "betaX", "betaZ")

# -------
# Save 
# -------
saveRDS(Table1, file = "results/Table1.rds")
saveRDS(Table2, file = "results/Table2.rds")


######################
# Creates Tables 3-4 #
######################

# Parameters for misspecification scenarios
params_F_to_H = c("alpha0", "alphaW", "alphaX", "betaW", "betaZ")
params_all_F_to_H = c("alpha0", "alphaW", "alphaX", "betaW", "betaZ")

header_F = c(
  alpha0 = "alpha0=0.1",
  alphaW = "alphaW=0.5",
  alphaX = "alphaX=0.5",
  betaW  = "betaW=0",
  betaZ  = "betaZ=0.5"
)

header_G = c(
  alpha0 = "alpha0=0.1",
  alphaW = "alphaW=0",
  alphaX = "alphaX=0.5",
  betaW  = "betaW=0.5",
  betaZ  = "betaZ=0.5"
)

header_H = c(
  alpha0 = "alpha0=0.1",
  alphaW = "alphaW=0.5",
  alphaX = "alphaX=0.5",
  betaW  = "betaW=0.5",
  betaZ  = "betaZ=0.5"
)

# -----------------------------
# Scenario F
# -----------------------------
load("simulation/intermediate_results/simulation_scenario_F.RData")

res_F = get_scenario_results_bj(
  coef_mat = coef_mat,
  real_parameters = real_parameters,
  params = params_F_to_H,
  n_sim = 1000
)

blk_F = make_table_block_bj(
  res               = res_F,
  scenario_name     = "Scenario F",
  scenario_subtitle = "(30% MAR^3)",
  param_header      = header_F,
  params_all        = params_all_F_to_H,
  digits_bias       = 2,
  digits_width      = 2
)

# -----------------------------
# Scenario G
# -----------------------------
load("simulation/intermediate_results/simulation_scenario_G.RData")

res_G = get_scenario_results_bj(
  coef_mat = coef_mat,
  real_parameters = real_parameters,
  params = params_F_to_H,
  n_sim = 1000
)

blk_G = make_table_block_bj(
  res               = res_G,
  scenario_name     = "Scenario G",
  scenario_subtitle = "(30% MAR^3)",
  param_header      = header_G,
  params_all        = params_all_F_to_H,
  digits_bias       = 2,
  digits_width      = 2
)

# -----------------------------
# Scenario H
# -----------------------------
load("simulation/intermediate_results/simulation_scenario_H.RData")

res_H = get_scenario_results_bj(
  coef_mat = coef_mat,
  real_parameters = real_parameters,
  params = params_F_to_H,
  n_sim = 1000
)

blk_H = make_table_block_bj(
  res               = res_H,
  scenario_name     = "Scenario H",
  scenario_subtitle = "(30% MAR^4)",
  param_header      = header_H,
  params_all        = params_all_F_to_H,
  digits_bias       = 2,
  digits_width      = 2
)

# -----------------------------
# Final tables exactly in manuscript structure
# -----------------------------
Table3 = bind_blocks_bj(list(
  blk_F$table1,
  blk_G$table1,
  blk_H$table1
))

Table4 = bind_blocks_bj(list(
  blk_F$table2,
  blk_G$table2,
  blk_H$table2
))

colnames(Table3) = c("Method", "alpha0", "alphaW", "alphaX", "betaW", "betaZ")
colnames(Table4) = c("Method", "alpha0", "alphaW", "alphaX", "betaW", "betaZ")

# ---------
# Save 
# ---------
saveRDS(Table3, file = "results/Table3.rds")
saveRDS(Table4, file = "results/Table4.rds")
